# Supplementary material for: Toxicological effects of micro/nano-plastics on mouse/rat models: a systematic review and meta-analysis
Source: Front Public Health. 2023 May 18;11:1103289. doi: 10.3389/fpubh.2023.1103289 (PMC10233117; doi:10.3389/fpubh.2023.1103289)
Supplement: Supplementary file 2 [file Data_Sheet_2.xlsx]

## Sheet: Title
	Toxicological effects of micro/nano-plastics on mouse/rat models: a systematic review and meta-analysis
	Weijia Liu1, 2, Bowen Zhang 1, Qianqian Yao 1, Xihua Feng, 1, 3, Tianling Shen, 1, 3, Peisen Guo1, 3, Panpan Wang1, 3, Yitong Bai 1, 2, Bo Li 1, Peixi Wang 1, Ruiling Li 1, Zhi Qu 1 * , Nan Liu 1, 2, 3
	1 Institute of Environment and Health, South China Hospital, Shenzhen University, Shenzhen, 518116, P. R. China
	2 Institute of Chronic Disease Risks Assessment, School of Nursing and Health, Henan University, Kaifeng, 475004, P. R. China
	3 College of Public Health, Zhengzhou University, Zhengzhou, 540001, P. R. China
	Corresponding authors:
	Zhi Qu
	E-mail: 10210056@henu.edu.cn
	ORCID: https://orcid.org/0000-0001-9898-4746
	Nan Liu
	E-mail: 13688869875@163.com
	ORCID: https://orcid.org/0000-0002-8895-3169

## Sheet: Data extraction
Article's title	Location	Author	Year of publication	Species	Taxonomic group	Lifestage of species	Sex	Polymer type	Size of plastic (µm)	Microplastic or Nanoplastic	Dose	Mass concentration class	Exposition time	Exposition time class	Endpoint / level 1	Endpoint / level 2	Endpoint / level 3 (measure / biological level)	Effect	Route
Activation of pyroptosis and ferroptosis is involved in the hepatotoxicity induced by polystyrene microplastics in mice	China	Yingwen M.	2022	ICR mice	mice	5w	M	PS	5μm	Micro	100mg/L	Class 4	28d	Class 1	Visceral organ injury	organ histopathology	liver	Y	oral gavage
Activation of pyroptosis and ferroptosis is involved in the hepatotoxicity induced by polystyrene microplastics in mice	China	Yingwen M.	2022	ICR mice	mice	5w	M	PS	5μm	Micro	100mg/L	Class 4	28d	Class 1	Finess	change in weighr		N	oral gavage
Activation of pyroptosis and ferroptosis is involved in the hepatotoxicity induced by polystyrene microplastics in mice	China	Yingwen M.	2022	ICR mice	mice	5w	M	PS	5μm	Micro	100mg/L	Class 4	28d	Class 1	Metabolism	detoxification	AST	Y	oral gavage
Activation of pyroptosis and ferroptosis is involved in the hepatotoxicity induced by polystyrene microplastics in mice	China	Yingwen M.	2022	ICR mice	mice	5w	M	PS	5μm	Micro	100mg/L	Class 4	28d	Class 1	Immune system	Inflammatory cytokine level	IL-1β	Y	oral gavage
Activation of pyroptosis and ferroptosis is involved in the hepatotoxicity induced by polystyrene microplastics in mice	China	Yingwen M.	2022	ICR mice	mice	5w	M	PS	5μm	Micro	100mg/L	Class 4	28d	Class 1	Metabolism	oxidative stress	SOD	N	oral gavage
Activation of pyroptosis and ferroptosis is involved in the hepatotoxicity induced by polystyrene microplastics in mice	China	Yingwen M.	2022	ICR mice	mice	5w	M	PS	5μm	Micro	100mg/L	Class 4	28d	Class 1	Metabolism	oxidative stress	MDA	N	oral gavage
Activation of pyroptosis and ferroptosis is involved in the hepatotoxicity induced by polystyrene microplastics in mice	China	Yingwen M.	2022	ICR mice	mice	5w	M	PS	5μm	Micro	100mg/L	Class 4	28d	Class 1	Metabolism	oxidative stress	GSH	N	oral gavage
Activation of pyroptosis and ferroptosis is involved in the hepatotoxicity induced by polystyrene microplastics in mice	China	Yingwen M.	2022	ICR mice	mice	5w	M	PS	5μm	Micro	500mg/L	Class 4	28d	Class 1	Visceral organ injury	organ histopathology	liver	Y	oral gavage
Activation of pyroptosis and ferroptosis is involved in the hepatotoxicity induced by polystyrene microplastics in mice	China	Yingwen M.	2022	ICR mice	mice	5w	M	PS	5μm	Micro	500mg/L	Class 4	28d	Class 1	Finess	change in weighr		N	oral gavage
Activation of pyroptosis and ferroptosis is involved in the hepatotoxicity induced by polystyrene microplastics in mice	China	Yingwen M.	2022	ICR mice	mice	5w	M	PS	5μm	Micro	500mg/L	Class 4	28d	Class 1	Metabolism	detoxification	AST	Y	oral gavage
Activation of pyroptosis and ferroptosis is involved in the hepatotoxicity induced by polystyrene microplastics in mice	China	Yingwen M.	2022	ICR mice	mice	5w	M	PS	5μm	Micro	500mg/L	Class 4	28d	Class 1	Immune system	Inflammatory cytokine level	IL-1β	Y	oral gavage
Activation of pyroptosis and ferroptosis is involved in the hepatotoxicity induced by polystyrene microplastics in mice	China	Yingwen M.	2022	ICR mice	mice	5w	M	PS	5μm	Micro	500mg/L	Class 4	28d	Class 1	Metabolism	oxidative stress	SOD	N	oral gavage
Activation of pyroptosis and ferroptosis is involved in the hepatotoxicity induced by polystyrene microplastics in mice	China	Yingwen M.	2022	ICR mice	mice	5w	M	PS	5μm	Micro	500mg/L	Class 4	28d	Class 1	Metabolism	oxidative stress	MDA	Y	oral gavage
Activation of pyroptosis and ferroptosis is involved in the hepatotoxicity induced by polystyrene microplastics in mice	China	Yingwen M.	2022	ICR mice	mice	5w	M	PS	5μm	Micro	500mg/L	Class 4	28d	Class 1	Metabolism	oxidative stress	GSH	Y	oral gavage
Activation of pyroptosis and ferroptosis is involved in the hepatotoxicity induced by polystyrene microplastics in mice	China	Yingwen M.	2022	ICR mice	mice	5w	M	PS	5μm	Micro	1000mg/L	Class 4	28d	Class 1	Visceral organ injury	organ histopathology	liver	Y	oral gavage
Activation of pyroptosis and ferroptosis is involved in the hepatotoxicity induced by polystyrene microplastics in mice	China	Yingwen M.	2022	ICR mice	mice	5w	M	PS	5μm	Micro	1000mg/L	Class 4	28d	Class 1	Finess	change in weighr		N	oral gavage
Activation of pyroptosis and ferroptosis is involved in the hepatotoxicity induced by polystyrene microplastics in mice	China	Yingwen M.	2022	ICR mice	mice	5w	M	PS	5μm	Micro	1000mg/L	Class 4	28d	Class 1	Metabolism	detoxification	AST	Y	oral gavage
Activation of pyroptosis and ferroptosis is involved in the hepatotoxicity induced by polystyrene microplastics in mice	China	Yingwen M.	2022	ICR mice	mice	5w	M	PS	5μm	Micro	1000mg/L	Class 4	28d	Class 1	Immune system	Inflammatory cytokine level	IL-1β	Y	oral gavage
Activation of pyroptosis and ferroptosis is involved in the hepatotoxicity induced by polystyrene microplastics in mice	China	Yingwen M.	2022	ICR mice	mice	5w	M	PS	5μm	Micro	1000mg/L	Class 4	28d	Class 1	Metabolism	oxidative stress	SOD	Y	oral gavage
Activation of pyroptosis and ferroptosis is involved in the hepatotoxicity induced by polystyrene microplastics in mice	China	Yingwen M.	2022	ICR mice	mice	5w	M	PS	5μm	Micro	1000mg/L	Class 4	28d	Class 1	Metabolism	oxidative stress	MDA	Y	oral gavage
Activation of pyroptosis and ferroptosis is involved in the hepatotoxicity induced by polystyrene microplastics in mice	China	Yingwen M.	2022	ICR mice	mice	5w	M	PS	5μm	Micro	1000mg/L	Class 4	28d	Class 1	Metabolism	oxidative stress	GSH	Y	oral gavage
Acute and subacute repeated oral toxicity study of fragmented microplastics in Sprague-Dawley rats	Korea	Jinsik K.	2021	Sprague-Dawley rat	rat	7w	NA	w-PP	85.2μm	Micro	6.25mg/kg	Class 1	28d	Class 1	Finess	change in weight		N	oral gavage
Acute and subacute repeated oral toxicity study of fragmented microplastics in Sprague-Dawley rats	Korea	Jinsik K.	2021	Sprague-Dawley rat	rat	7w	NA	w-PP	85.2μm	Micro	6.25mg/kg	Class 1	28d	Class 1	Hematopoietic system	hematological changes		N	oral gavage
Acute and subacute repeated oral toxicity study of fragmented microplastics in Sprague-Dawley rats	Korea	Jinsik K.	2021	Sprague-Dawley rat	rat	7w	NA	w-PP	85.2μm	Micro	6.25mg/kg	Class 1	28d	Class 1	Visceral organ injury	organ histopathology		N	oral gavage
Acute and subacute repeated oral toxicity study of fragmented microplastics in Sprague-Dawley rats	Korea	Jinsik K.	2021	Sprague-Dawley rat	rat	7w	NA	w-PP	85.2μm	Micro	12.5mg/kg	Class 2	28d	Class 1	Finess	change in weight		N	oral gavage
Acute and subacute repeated oral toxicity study of fragmented microplastics in Sprague-Dawley rats	Korea	Jinsik K.	2021	Sprague-Dawley rat	rat	7w	NA	w-PP	85.2μm	Micro	12.5mg/kg	Class 2	28d	Class 1	Hematopoietic system	hematological changes		N	oral gavage
Acute and subacute repeated oral toxicity study of fragmented microplastics in Sprague-Dawley rats	Korea	Jinsik K.	2021	Sprague-Dawley rat	rat	7w	NA	w-PP	85.2μm	Micro	12.5mg/kg	Class 2	28d	Class 1	Visceral organ injury	Hepatotoxicity		N	oral gavage
Acute and subacute repeated oral toxicity study of fragmented microplastics in Sprague-Dawley rats	Korea	Jinsik K.	2021	Sprague-Dawley rat	rat	7w	NA	w-PP	85.2μm	Micro	25kg/kg	Class 2	28d	Class 1	Finess	change in weight		N	oral gavage
Acute and subacute repeated oral toxicity study of fragmented microplastics in Sprague-Dawley rats	Korea	Jinsik K.	2021	Sprague-Dawley rat	rat	7w	NA	w-PP	85.2μm	Micro	25kg/kg	Class 2	28d	Class 1	Hematopoietic system	hematological changes		N	oral gavage
Acute and subacute repeated oral toxicity study of fragmented microplastics in Sprague-Dawley rats	Korea	Jinsik K.	2021	Sprague-Dawley rat	rat	7w	NA	w-PP	85.2μm	Micro	25kg/kg	Class 2	28d	Class 1	Visceral organ injury	organ histopathology		N	oral gavage
A new discovery of polystyrene microplastics toxicity: The injury difference on bladder epithelium of mice is correlated with the size of exposed particles	China	Yue W.	2022	C57BL/6J mice	mice	6w	M	PS	1-10μm	Micro	10mg/L	Class 4	30d	Class 2	Visceral organ injury	organ histopathology	bladder	Y	drinking
A new discovery of polystyrene microplastics toxicity: The injury difference on bladder epithelium of mice is correlated with the size of exposed particles	China	Yue W.	2022	C57BL/6J mice	mice	6w	M	PS	1-10μm	Micro	10mg/L	Class 4	30d	Class 2	Metabolism	oxidative stress	SOD	Y	drinking
A new discovery of polystyrene microplastics toxicity: The injury difference on bladder epithelium of mice is correlated with the size of exposed particles	China	Yue W.	2022	C57BL/6J mice	mice	6w	M	PS	1-10μm	Micro	10mg/L	Class 4	30d	Class 2	Metabolism	oxidative stress	CAT	Y	drinking
A new discovery of polystyrene microplastics toxicity: The injury difference on bladder epithelium of mice is correlated with the size of exposed particles	China	Yue W.	2022	C57BL/6J mice	mice	6w	M	PS	50-100μm	Micro	10mg/L	Class 4	30d	Class 2	Visceral organ injury	organ histopathology	bladder	Y	drinking
A new discovery of polystyrene microplastics toxicity: The injury difference on bladder epithelium of mice is correlated with the size of exposed particles	China	Yue W.	2022	C57BL/6J mice	mice	6w	M	PS	50-100μm	Micro	10mg/L	Class 4	30d	Class 2	Metabolism	oxidative stress	SOD	Y	drinking
A new discovery of polystyrene microplastics toxicity: The injury difference on bladder epithelium of mice is correlated with the size of exposed particles	China	Yue W.	2022	C57BL/6J mice	mice	6w	M	PS	50-100μm	Micro	10mg/L	Class 4	30d	Class 2	Metabolism	oxidative stress	CAT	Y	drinking
Brain single-nucleus transcriptomics highlights that polystyrene nanoplastics potentially induce Parkinson’s Disease-like neurodegeneration by causing energy metabolism disorders in mice	China	Liang et.al	2022	C57BL/6J mice	mice	adult	M	PS	50nm	Nano	0.25mg/kg/d	Class 1	28d	Class 1	Behavioral, sensory & neuromuscular functions	activity and locomotion		N	oral gavage
Brain single-nucleus transcriptomics highlights that polystyrene nanoplastics potentially induce Parkinson’s Disease-like neurodegeneration by causing energy metabolism disorders in mice	China	Liang et.al	2022	C57BL/6J mice	mice	adult	M	PS	50nm	Nano	2.5mg/kg/d	Class 1	28d	Class 1	Behavioral, sensory & neuromuscular functions	activity and locomotion		Y	oral gavage
Brain single-nucleus transcriptomics highlights that polystyrene nanoplastics potentially induce Parkinson’s Disease-like neurodegeneration by causing energy metabolism disorders in mice	China	Liang et.al	2022	C57BL/6J mice	mice	adult	M	PS	50nm	Nano	25mg/kg/d	Class 2	28d	Class 1	Behavioral, sensory & neuromuscular functions	activity and locomotion		Y	oral gavage
Brain single-nucleus transcriptomics highlights that polystyrene nanoplastics potentially induce Parkinson’s Disease-like neurodegeneration by causing energy metabolism disorders in mice	China	Liang et.al	2022	C57BL/6J mice	mice	adult	M	PS	50nm	Nano	250mg/kg/d	Class 3	28d	Class 1	Behavioral, sensory & neuromuscular functions	activity and locomotion		Y	oral gavage
Brain single-nucleus transcriptomics highlights that polystyrene nanoplastics potentially induce Parkinson’s Disease-like neurodegeneration by causing energy metabolism disorders in mice	China	Liang et.al	2022	C57BL/6J mice	mice	adult	M	PS	50nm	Nano	0,25mg/kg/d	Class 1	28d	Class 1	Behavioral, sensory & neuromuscular functions	nervous system	PD-like neurodegeneration	N	oral gavage
Brain single-nucleus transcriptomics highlights that polystyrene nanoplastics potentially induce Parkinson’s Disease-like neurodegeneration by causing energy metabolism disorders in mice	China	Liang et.al	2022	C57BL/6J mice	mice	adult	M	PS	50nm	Nano	2.5mg/kg/d	Class 1	28d	Class 1	Behavioral, sensory & neuromuscular functions	nervous system	PD-like neurodegeneration	Y	oral gavage
Brain single-nucleus transcriptomics highlights that polystyrene nanoplastics potentially induce Parkinson’s Disease-like neurodegeneration by causing energy metabolism disorders in mice	China	Liang et.al	2022	C57BL/6J mice	mice	adult	M	PS	50nm	Nano	25mg/kg/d	Class 2	28d	Class 1	Behavioral, sensory & neuromuscular functions	nervous system	PD-like neurodegeneration	Y	oral gavage
Brain single-nucleus transcriptomics highlights that polystyrene nanoplastics potentially induce Parkinson’s Disease-like neurodegeneration by causing energy metabolism disorders in mice	China	Liang et.al	2022	C57BL/6J mice	mice	adult	M	PS	50nm	Nano	250mg/kg/d	Class 3	28d	Class 1	Behavioral, sensory & neuromuscular functions	nervous system	PD-like neurodegeneration	Y	oral gavage
Chronic exposure to polystyrene microplastics induced male reproductive toxicity and decreased testosterone levels via the LH-mediated LHR/cAMP/PKA/StAR pathway	China	Jin H.	2022	BalB/c	mice	6w	M	PS	0.5μm	Nano	100μg/L/d	Class 3	180d	Class 3	Fitness	reproduction investment and success	paired testis/body weight	Y	drinking
Chronic exposure to polystyrene microplastics induced male reproductive toxicity and decreased testosterone levels via the LH-mediated LHR/cAMP/PKA/StAR pathway	China	Jin H.	2022	BalB/c	mice	6w	M	PS	0.5μm	Nano	100μg/L/d	Class 3	180d	Class 3	Fitness	growth	change in weight	N	drinking
Chronic exposure to polystyrene microplastics induced male reproductive toxicity and decreased testosterone levels via the LH-mediated LHR/cAMP/PKA/StAR pathway	China	Jin H.	2022	BalB/c	mice	6w	M	PS	0.5μm	Nano	100μg/L/d	Class 3	180d	Class 3	Fitness	reproduction investment and success	paired epididymis/body weight	Y	drinking
Chronic exposure to polystyrene microplastics induced male reproductive toxicity and decreased testosterone levels via the LH-mediated LHR/cAMP/PKA/StAR pathway	China	Jin H.	2022	BalB/c	mice	6w	M	PS	0.5μm	Nano	100μg/L/d	Class 3	180d	Class 3	Fitness	reproduction investment and success	viability of sperm	Y	drinking
Chronic exposure to polystyrene microplastics induced male reproductive toxicity and decreased testosterone levels via the LH-mediated LHR/cAMP/PKA/StAR pathway	China	Jin H.	2022	BalB/c	mice	6w	M	PS	0.5μm	Nano	100μg/L/d	Class 3	180d	Class 3	Fitness	reproduction investment and success	sperm abnormality	Y	drinking
Chronic exposure to polystyrene microplastics induced male reproductive toxicity and decreased testosterone levels via the LH-mediated LHR/cAMP/PKA/StAR pathway	China	Jin H.	2022	BalB/c	mice	6w	M	PS	0.5μm	Nano	100μg/L/d	Class 3	180d	Class 3	Fitness	reproduction investment and success	testis structures	Y	drinking
Chronic exposure to polystyrene microplastics induced male reproductive toxicity and decreased testosterone levels via the LH-mediated LHR/cAMP/PKA/StAR pathway	China	Jin H.	2022	BalB/c	mice	6w	M	PS	0.5μm	Nano	100μg/L/d	Class 3	180d	Class 3	Fitness	reproduction investment and success	testosterone	Y	drinking
Chronic exposure to polystyrene microplastics induced male reproductive toxicity and decreased testosterone levels via the LH-mediated LHR/cAMP/PKA/StAR pathway	China	Jin H.	2022	BalB/c	mice	6w	M	PS	0.5μm	Nano	1000μg/L/d	Class 4	180d	Class 3	Fitness	reproduction investment and success	paired testis/body weight	Y	drinking
Chronic exposure to polystyrene microplastics induced male reproductive toxicity and decreased testosterone levels via the LH-mediated LHR/cAMP/PKA/StAR pathway	China	Jin H.	2022	BalB/c	mice	6w	M	PS	0.5μm	Nano	1000μg/L/d	Class 4	180d	Class 3	Fitness	growth	change in weight	N	drinking
Chronic exposure to polystyrene microplastics induced male reproductive toxicity and decreased testosterone levels via the LH-mediated LHR/cAMP/PKA/StAR pathway	China	Jin H.	2022	BalB/c	mice	6w	M	PS	0.5μm	Nano	1000μg/L/d	Class 4	180d	Class 3	Fitness	reproduction investment and success	paired epididymis/body weight	Y	drinking
Chronic exposure to polystyrene microplastics induced male reproductive toxicity and decreased testosterone levels via the LH-mediated LHR/cAMP/PKA/StAR pathway	China	Jin H.	2022	BalB/c	mice	6w	M	PS	0.5μm	Nano	1000μg/L/d	Class 4	180d	Class 3	Fitness	reproduction investment and success	viability of sperm	Y	drinking
Chronic exposure to polystyrene microplastics induced male reproductive toxicity and decreased testosterone levels via the LH-mediated LHR/cAMP/PKA/StAR pathway	China	Jin H.	2022	BalB/c	mice	6w	M	PS	0.5μm	Nano	1000μg/L/d	Class 4	180d	Class 3	Fitness	reproduction investment and success	sperm abnormality	Y	drinking
Chronic exposure to polystyrene microplastics induced male reproductive toxicity and decreased testosterone levels via the LH-mediated LHR/cAMP/PKA/StAR pathway	China	Jin H.	2022	BalB/c	mice	6w	M	PS	0.5μm	Nano	1000μg/L/d	Class 4	180d	Class 3	Fitness	reproduction investment and success	testis structures	Y	drinking
Chronic exposure to polystyrene microplastics induced male reproductive toxicity and decreased testosterone levels via the LH-mediated LHR/cAMP/PKA/StAR pathway	China	Jin H.	2022	BalB/c	mice	6w	M	PS	0.5μm	Nano	1000μg/L/d	Class 4	180d	Class 3	Fitness	reproduction investment and success	testosterone	Y	drinking
Chronic exposure to polystyrene microplastics induced male reproductive toxicity and decreased testosterone levels via the LH-mediated LHR/cAMP/PKA/StAR pathway	China	Jin H.	2022	BalB/c	mice	6w	M	PS	0.5μm	Nano	1000μg/L/d	Class 4	180d	Class 3	Metabolism	hormone and trace elements levels	LH/FSH	Y	drinking
Chronic exposure to polystyrene microplastics induced male reproductive toxicity and decreased testosterone levels via the LH-mediated LHR/cAMP/PKA/StAR pathway	China	Jin H.	2022	BalB/c	mice	6w	M	PS	0.5μm	Nano	100μg/L/d	Class 3	180d	Class 3	Metabolism	hormone and trace elements levels	LH/FSH	Y	drinking
Chronic exposure to polystyrene microplastics induced male reproductive toxicity and decreased testosterone levels via the LH-mediated LHR/cAMP/PKA/StAR pathway	China	Jin H.	2022	BalB/c	mice	6w	M	PS	4μm	Micro	100μg/L/d	Class 3	180d	Class 3	Fitness	reproduction investment and success	paired testis/body weight	Y	drinking
Chronic exposure to polystyrene microplastics induced male reproductive toxicity and decreased testosterone levels via the LH-mediated LHR/cAMP/PKA/StAR pathway	China	Jin H.	2022	BalB/c	mice	6w	M	PS	4μm	Micro	100μg/L/d	Class 3	180d	Class 3	Fitness	growth	change in weight	N	drinking
Chronic exposure to polystyrene microplastics induced male reproductive toxicity and decreased testosterone levels via the LH-mediated LHR/cAMP/PKA/StAR pathway	China	Jin H.	2022	BalB/c	mice	6w	M	PS	4μm	Micro	100μg/L/d	Class 3	180d	Class 3	Fitness	reproduction investment and success	paired epididymis/body weight	Y	drinking
Chronic exposure to polystyrene microplastics induced male reproductive toxicity and decreased testosterone levels via the LH-mediated LHR/cAMP/PKA/StAR pathway	China	Jin H.	2022	BalB/c	mice	6w	M	PS	4μm	Micro	100μg/L/d	Class 3	180d	Class 3	Fitness	reproduction investment and success	viability of sperm	Y	drinking
Chronic exposure to polystyrene microplastics induced male reproductive toxicity and decreased testosterone levels via the LH-mediated LHR/cAMP/PKA/StAR pathway	China	Jin H.	2022	BalB/c	mice	6w	M	PS	4μm	Micro	100μg/L/d	Class 3	180d	Class 3	Fitness	reproduction investment and success	sperm abnormality	Y	drinking
Chronic exposure to polystyrene microplastics induced male reproductive toxicity and decreased testosterone levels via the LH-mediated LHR/cAMP/PKA/StAR pathway	China	Jin H.	2022	BalB/c	mice	6w	M	PS	4μm	Micro	100μg/L/d	Class 3	180d	Class 3	Fitness	reproduction investment and success	testis structures	Y	drinking
Chronic exposure to polystyrene microplastics induced male reproductive toxicity and decreased testosterone levels via the LH-mediated LHR/cAMP/PKA/StAR pathway	China	Jin H.	2022	BalB/c	mice	6w	M	PS	4μm	Micro	100μg/L/d	Class 3	180d	Class 3	Fitness	reproduction investment and success	testosterone, LH, and FSH	Y	drinking
Chronic exposure to polystyrene microplastics induced male reproductive toxicity and decreased testosterone levels via the LH-mediated LHR/cAMP/PKA/StAR pathway	China	Jin H.	2022	BalB/c	mice	6w	M	PS	4μm	Micro	1000μg/L/d	Class 4	180d	Class 3	Fitness	reproduction investment and success	paired testis/body weight	Y	drinking
Chronic exposure to polystyrene microplastics induced male reproductive toxicity and decreased testosterone levels via the LH-mediated LHR/cAMP/PKA/StAR pathway	China	Jin H.	2022	BalB/c	mice	6w	M	PS	4μm	Micro	1000μg/L/d	Class 4	180d	Class 3	Fitness	growth	change in weight	N	drinking
Chronic exposure to polystyrene microplastics induced male reproductive toxicity and decreased testosterone levels via the LH-mediated LHR/cAMP/PKA/StAR pathway	China	Jin H.	2022	BalB/c	mice	6w	M	PS	4μm	Micro	1000μg/L/d	Class 4	180d	Class 3	Fitness	reproduction investment and success	paired epididymis/body weight	Y	drinking
Chronic exposure to polystyrene microplastics induced male reproductive toxicity and decreased testosterone levels via the LH-mediated LHR/cAMP/PKA/StAR pathway	China	Jin H.	2022	BalB/c	mice	6w	M	PS	4μm	Micro	1000μg/L/d	Class 4	180d	Class 3	Fitness	reproduction investment and success	viability of sperm	Y	drinking
Chronic exposure to polystyrene microplastics induced male reproductive toxicity and decreased testosterone levels via the LH-mediated LHR/cAMP/PKA/StAR pathway	China	Jin H.	2022	BalB/c	mice	6w	M	PS	4μm	Micro	1000μg/L/d	Class 4	180d	Class 3	Fitness	reproduction investment and success	sperm abnormality	Y	drinking
Chronic exposure to polystyrene microplastics induced male reproductive toxicity and decreased testosterone levels via the LH-mediated LHR/cAMP/PKA/StAR pathway	China	Jin H.	2022	BalB/c	mice	6w	M	PS	4μm	Micro	1000μg/L/d	Class 4	180d	Class 3	Fitness	reproduction investment and success	testis structures	Y	drinking
Chronic exposure to polystyrene microplastics induced male reproductive toxicity and decreased testosterone levels via the LH-mediated LHR/cAMP/PKA/StAR pathway	China	Jin H.	2022	BalB/c	mice	6w	M	PS	4μm	Micro	1000μg/L/d	Class 4	180d	Class 3	Fitness	reproduction investment and success	testosterone	Y	drinking
Chronic exposure to polystyrene microplastics induced male reproductive toxicity and decreased testosterone levels via the LH-mediated LHR/cAMP/PKA/StAR pathway	China	Jin H.	2022	BalB/c	mice	6w	M	PS	4μm	Micro	1000μg/L/d	Class 4	180d	Class 3	Metabolism	hormone and trace elements levels	LH/FSH	Y	drinking
Chronic exposure to polystyrene microplastics induced male reproductive toxicity and decreased testosterone levels via the LH-mediated LHR/cAMP/PKA/StAR pathway	China	Jin H.	2022	BalB/c	mice	6w	M	PS	10μm	Micro	100μg/L/d	Class 3	180d	Class 3	Fitness	reproduction investment and success	paired testis/body weight	Y	drinking
Chronic exposure to polystyrene microplastics induced male reproductive toxicity and decreased testosterone levels via the LH-mediated LHR/cAMP/PKA/StAR pathway	China	Jin H.	2022	BalB/c	mice	6w	M	PS	10μm	Micro	100μg/L/d	Class 3	180d	Class 3	Fitness	growth	change in weight	N	drinking
Chronic exposure to polystyrene microplastics induced male reproductive toxicity and decreased testosterone levels via the LH-mediated LHR/cAMP/PKA/StAR pathway	China	Jin H.	2022	BalB/c	mice	6w	M	PS	10μm	Micro	100μg/L/d	Class 3	180d	Class 3	Fitness	reproduction investment and success	paired epididymis/body weight	Y	drinking
Chronic exposure to polystyrene microplastics induced male reproductive toxicity and decreased testosterone levels via the LH-mediated LHR/cAMP/PKA/StAR pathway	China	Jin H.	2022	BalB/c	mice	6w	M	PS	10μm	Micro	100μg/L/d	Class 3	180d	Class 3	Fitness	reproduction investment and success	viability of sperm	Y	drinking
Chronic exposure to polystyrene microplastics induced male reproductive toxicity and decreased testosterone levels via the LH-mediated LHR/cAMP/PKA/StAR pathway	China	Jin H.	2022	BalB/c	mice	6w	M	PS	10μm	Micro	100μg/L/d	Class 3	180d	Class 3	Fitness	reproduction investment and success	sperm abnormality	Y	drinking
Chronic exposure to polystyrene microplastics induced male reproductive toxicity and decreased testosterone levels via the LH-mediated LHR/cAMP/PKA/StAR pathway	China	Jin H.	2022	BalB/c	mice	6w	M	PS	10μm	Micro	100μg/L/d	Class 3	180d	Class 3	Fitness	reproduction investment and success	testis structures	Y	drinking
Chronic exposure to polystyrene microplastics induced male reproductive toxicity and decreased testosterone levels via the LH-mediated LHR/cAMP/PKA/StAR pathway	China	Jin H.	2022	BalB/c	mice	6w	M	PS	10μm	Micro	100μg/L/d	Class 3	180d	Class 3	Fitness	reproduction investment and success	testosterone, LH, and FSH	Y	drinking
Chronic exposure to polystyrene microplastics induced male reproductive toxicity and decreased testosterone levels via the LH-mediated LHR/cAMP/PKA/StAR pathway	China	Jin H.	2022	BalB/c	mice	6w	M	PS	10μm	Micro	1000μg/L/d	Class 4	180d	Class 3	Fitness	reproduction investment and success	paired testis/body weight	Y	drinking
Chronic exposure to polystyrene microplastics induced male reproductive toxicity and decreased testosterone levels via the LH-mediated LHR/cAMP/PKA/StAR pathway	China	Jin H.	2022	BalB/c	mice	6w	M	PS	10μm	Micro	1000μg/L/d	Class 4	180d	Class 3	Fitness	growth	change in weight	N	drinking
Chronic exposure to polystyrene microplastics induced male reproductive toxicity and decreased testosterone levels via the LH-mediated LHR/cAMP/PKA/StAR pathway	China	Jin H.	2022	BalB/c	mice	6w	M	PS	10μm	Micro	1000μg/L/d	Class 4	180d	Class 3	Fitness	reproduction investment and success	paired epididymis/body weight	Y	drinking
Chronic exposure to polystyrene microplastics induced male reproductive toxicity and decreased testosterone levels via the LH-mediated LHR/cAMP/PKA/StAR pathway	China	Jin H.	2022	BalB/c	mice	6w	M	PS	10μm	Micro	1000μg/L/d	Class 4	180d	Class 3	Fitness	reproduction investment and success	viability of sperm	Y	drinking
Chronic exposure to polystyrene microplastics induced male reproductive toxicity and decreased testosterone levels via the LH-mediated LHR/cAMP/PKA/StAR pathway	China	Jin H.	2022	BalB/c	mice	6w	M	PS	10μm	Micro	1000μg/L/d	Class 4	180d	Class 3	Fitness	reproduction investment and success	sperm abnormality	Y	drinking
Chronic exposure to polystyrene microplastics induced male reproductive toxicity and decreased testosterone levels via the LH-mediated LHR/cAMP/PKA/StAR pathway	China	Jin H.	2022	BalB/c	mice	6w	M	PS	10μm	Micro	1000μg/L/d	Class 4	180d	Class 3	Fitness	reproduction investment and success	testis structures	Y	drinking
Chronic exposure to polystyrene microplastics induced male reproductive toxicity and decreased testosterone levels via the LH-mediated LHR/cAMP/PKA/StAR pathway	China	Jin H.	2022	BalB/c	mice	6w	M	PS	10μm	Micro	1000μg/L/d	Class 4	180d	Class 3	Fitness	reproduction investment and success	testosterone	Y	drinking
Chronic exposure to polystyrene microplastics induced male reproductive toxicity and decreased testosterone levels via the LH-mediated LHR/cAMP/PKA/StAR pathway	China	Jin H.	2022	BalB/c	mice	6w	M	PS	10μm	Micro	1000μg/L/d	Class 4	180d	Class 3	Metabolism	hormone and trace elements levels	LH/FSH	Y	drinking
Comparing the effects of polystyrene microplastics exposure on reproduction and fertility in male and female mice	China	Wei Z.	2022	C57BL/6J mice	mice	5 w	M	PS	5-5.9μm	Micro	0.1 mg/d	Class 2	30d	Class 2	Fitness	growth	change in weight	N	oral gavage
Comparing the effects of polystyrene microplastics exposure on reproduction and fertility in male and female mice	China	Wei Z.	2022	C57BL/6J mice	mice	5 w	M	PS	5-5.9μm	Micro	0.1 mg/d	Class 2	30d	Class 2	Fitness	reproduction investment and success	Testicular organ	Y	oral gavage
Comparing the effects of polystyrene microplastics exposure on reproduction and fertility in male and female mice	China	Wei Z.	2022	C57BL/6J mice	mice	5 w	M	PS	5-5.9μm	Micro	0.1 mg/d	Class 2	30d	Class 2	Fitness	reproduction investment and success	sperm count	Y	oral gavage
Comparing the effects of polystyrene microplastics exposure on reproduction and fertility in male and female mice	China	Wei Z.	2022	C57BL/6J mice	mice	5 w	M	PS	5-5.9μm	Micro	0.1 mg/d	Class 2	30d	Class 2	Fitness	reproduction investment and success	sperm abnormality	Y	oral gavage
Comparing the effects of polystyrene microplastics exposure on reproduction and fertility in male and female mice	China	Wei Z.	2022	C57BL/6J mice	mice	5 w	M	PS	5-5.9μm	Micro	0.1 mg/d	Class 2	30d	Class 2	Fitness	reproduction investment and success	change in reproductive tissue	Y	oral gavage
Comparing the effects of polystyrene microplastics exposure on reproduction and fertility in male and female mice	China	Wei Z.	2022	C57BL/6J mice	mice	5 w	M	PS	5-5.9μm	Micro	0.1 mg/d	Class 2	30d	Class 2	Metabolism	oxidative stress	ROS	Y	oral gavage
Comparing the effects of polystyrene microplastics exposure on reproduction and fertility in male and female mice	China	Wei Z.	2022	C57BL/6J mice	mice	5 w	M	PS	5-5.9μm	Micro	0.1 mg/d	Class 2	30d	Class 2	Metabolism	oxidative stress	MDA	N	oral gavage
Comparing the effects of polystyrene microplastics exposure on reproduction and fertility in male and female mice	China	Wei Z.	2022	C57BL/6J mice	mice	5 w	M	PS	5-5.9μm	Micro	0.1 mg/d	Class 2	30d	Class 2	Metabolism	oxidative stress	GSH	Y	oral gavage
Comparing the effects of polystyrene microplastics exposure on reproduction and fertility in male and female mice	China	Wei Z.	2022	C57BL/6J mice	mice	5 w	M	PS	5-5.9μm	Micro	0.1 mg/d	Class 2	30d	Class 2	Metabolism	hormone and trace elements levels	LH/FSH/T/E2	Y	oral gavage
Comparing the effects of polystyrene microplastics exposure on reproduction and fertility in male and female mice	China	Wei Z.	2022	C57BL/6J mice	mice	5 w	M	PS	5-5.9μm	Micro	0.1 mg/d	Class 2	44d	Class 2	Fitness	growth	change in weight	Y	oral gavage
Comparing the effects of polystyrene microplastics exposure on reproduction and fertility in male and female mice	China	Wei Z.	2022	C57BL/6J mice	mice	5 w	M	PS	5-5.9μm	Micro	0.1 mg/d	Class 2	44d	Class 2	Fitness	reproduction investment and success	Testicular organ	Y	oral gavage
Comparing the effects of polystyrene microplastics exposure on reproduction and fertility in male and female mice	China	Wei Z.	2022	C57BL/6J mice	mice	5 w	M	PS	5-5.9μm	Micro	0.1 mg/d	Class 2	44d	Class 2	Fitness	reproduction investment and success	Testicular organ	Y	oral gavage
Comparing the effects of polystyrene microplastics exposure on reproduction and fertility in male and female mice	China	Wei Z.	2022	C57BL/6J mice	mice	5 w	M	PS	5-5.9μm	Micro	0.1 mg/d	Class 2	44d	Class 2	Fitness	reproduction investment and success	sperm abnormality	Y	oral gavage
Comparing the effects of polystyrene microplastics exposure on reproduction and fertility in male and female mice	China	Wei Z.	2022	C57BL/6J mice	mice	5 w	M	PS	5-5.9μm	Micro	0.1 mg/d	Class 2	44d	Class 2	Fitness	reproduction investment and success	change in reproductive tissue	Y	oral gavage
Comparing the effects of polystyrene microplastics exposure on reproduction and fertility in male and female mice	China	Wei Z.	2022	C57BL/6J mice	mice	5 w	M	PS	5-5.9μm	Micro	0.1 mg/d	Class 2	44d	Class 2	Metabolism	oxidative stress	ROS/MDA	Y	oral gavage
Comparing the effects of polystyrene microplastics exposure on reproduction and fertility in male and female mice	China	Wei Z.	2022	C57BL/6J mice	mice	5 w	M	PS	5-5.9μm	Micro	0.1 mg/d	Class 2	44d	Class 2	Metabolism	oxidative stress	GSH	Y	oral gavage
Comparing the effects of polystyrene microplastics exposure on reproduction and fertility in male and female mice	China	Wei Z.	2022	C57BL/6J mice	mice	5 w	M	PS	5-5.9μm	Micro	0.1 mg/d	Class 2	44d	Class 2	Metabolism	hormone and trace elements levels	LH/FSH/T/E2	Y	oral gavage
Comparing the effects of polystyrene microplastics exposure on reproduction and fertility in male and female mice	China	Wei Z.	2022	C57BL/6J mice	mice	5 w	F	PS	5-5.9μm	Micro	0.1 mg/d	Class 2	30d	Class 2	Fitness	growth	change in weight	N	oral gavage
Comparing the effects of polystyrene microplastics exposure on reproduction and fertility in male and female mice	China	Wei Z.	2022	C57BL/6J mice	mice	5 w	F	PS	5-5.9μm	Micro	0.1 mg/d	Class 2	30d	Class 2	Fitness	reproduction investment and success	ovarian organ	N	oral gavage
Comparing the effects of polystyrene microplastics exposure on reproduction and fertility in male and female mice	China	Wei Z.	2022	C57BL/6J mice	mice	5 w	F	PS	5-5.9μm	Micro	0.1 mg/d	Class 2	30d	Class 2	Fitness	reproduction investment and success	change in reproductive tissue	Y	oral gavage
Comparing the effects of polystyrene microplastics exposure on reproduction and fertility in male and female mice	China	Wei Z.	2022	C57BL/6J mice	mice	5 w	F	PS	5-5.9μm	Micro	0.1 mg/d	Class 2	30d	Class 2	Metabolism	oxidative stress	ROS/MDA	Y	oral gavage
Comparing the effects of polystyrene microplastics exposure on reproduction and fertility in male and female mice	China	Wei Z.	2022	C57BL/6J mice	mice	5 w	F	PS	5-5.9μm	Micro	0.1 mg/d	Class 2	30d	Class 2	Metabolism	oxidative stress	GSH	Y	oral gavage
Comparing the effects of polystyrene microplastics exposure on reproduction and fertility in male and female mice	China	Wei Z.	2022	C57BL/6J mice	mice	5 w	F	PS	5-5.9μm	Micro	0.1 mg/d	Class 2	30d	Class 2	Metabolism	hormone and trace elements levels	LH/FSH/T/E2	Y	oral gavage
Comparing the effects of polystyrene microplastics exposure on reproduction and fertility in male and female mice	China	Wei Z.	2022	C57BL/6J mice	mice	5 w	F	PS	5-5.9μm	Micro	0.1 mg/d	Class 2	30d	Class 2	Fitness	reproduction investment and success	abnormal embryo	Y	oral gavage
Comparing the effects of polystyrene microplastics exposure on reproduction and fertility in male and female mice	China	Wei Z.	2022	C57BL/6J mice	mice	5 w	F	PS	5-5.9μm	Micro	0.1 mg/d	Class 2	44d	Class 2	Fitness	growth	change in weight	Y	oral gavage
Comparing the effects of polystyrene microplastics exposure on reproduction and fertility in male and female mice	China	Wei Z.	2022	C57BL/6J mice	mice	5 w	F	PS	5-5.9μm	Micro	0.1 mg/d	Class 2	44d	Class 2	Fitness	reproduction investment and success	ovarian organ	Y	oral gavage
Comparing the effects of polystyrene microplastics exposure on reproduction and fertility in male and female mice	China	Wei Z.	2022	C57BL/6J mice	mice	5 w	F	PS	5-5.9μm	Micro	0.1 mg/d	Class 2	44d	Class 2	Fitness	reproduction investment and success	change in reproductive tissue	Y	oral gavage
Comparing the effects of polystyrene microplastics exposure on reproduction and fertility in male and female mice	China	Wei Z.	2022	C57BL/6J mice	mice	5 w	F	PS	5-5.9μm	Micro	0.1 mg/d	Class 2	44d	Class 2	Metabolism	oxidative stress	ROS/MDA	Y	oral gavage
Comparing the effects of polystyrene microplastics exposure on reproduction and fertility in male and female mice	China	Wei Z.	2023	C57BL/7J mice	mice	5 w	F	PS	5-5.9μm	Micro	0.1 mg/d	Class 2	44d	Class 2	Metabolism	hormone and trace elements levels	LH/FSH/T/E2	Y	oral gavage
Comparing the effects of polystyrene microplastics exposure on reproduction and fertility in male and female mice	China	Wei Z.	2022	C57BL/6J mice	mice	5 w	F	PS	5-5.9μm	Micro	0.1 mg/d	Class 2	44d	Class 2	Metabolism	oxidative stress	GSH	Y	oral gavage
Detrimental effects of microplastic exposure on normal and asthmatic pulmonary physiology	China	Lu K.	2021	normal BALB/c mice	mice	6-8w	F	NA	1-5μm	Micro	300μg/3d	NA	24d	Class 1	Immune system	Inflammatory cytokine level	IgE	N	administered intranasally
Detrimental effects of microplastic exposure on normal and asthmatic pulmonary physiology	China	Lu K.	2021	normal BALB/c mice	mice	6-8w	F	NA	1-5μm	Micro	300μg/3d	NA	24d	Class 1	Immune system	Inflammatory cytokine level	IgG1	Y	administered intranasally
Detrimental effects of microplastic exposure on normal and asthmatic pulmonary physiology	China	Lu K.	2021	normal BALB/c mice	mice	6-8w	F	NA	1-5μm	Micro	300μg/3d	NA	24d	Class 1	Immune system	Inflammatory cytokine level	TNF-α	Y	administered intranasally
Detrimental effects of microplastic exposure on normal and asthmatic pulmonary physiology	China	Lu K.	2021	normal BALB/c mice	mice	6-8w	F	NA	1-5μm	Micro	300μg/3d	NA	24d	Class 1	Immune system	Inflammatory cytokine level	IgE/IgG1	N	administered intranasally
Detrimental effects of microplastic exposure on normal and asthmatic pulmonary physiology	China	Lu K.	2021	normal BALB/c mice	mice	6-8w	F	NA	1-5μm	Micro	300μg/3d	NA	24d	Class 1	Immune system	change in immune cells	Eosinophils and lymphocytes	Y	administered intranasally
Detrimental effects of microplastic exposure on normal and asthmatic pulmonary physiology	China	Lu K.	2021	normal BALB/c mice	mice	6-8w	F	NA	1-5μm	Micro	300μg/3d	NA	24d	Class 1	Immune system	change in immune cells	pulmonary macrophages	Y	administered intranasally
Detrimental effects of microplastic exposure on normal and asthmatic pulmonary physiology	China	Lu K.	2021	HDM- induced allergic asthmatic mice	mice	6-8w	F	NA	1-5μm	Micro	300μg/3d	NA	24d	Class 1	Immune system	change in immune cells	Eosinophils and lymphocytes	Y	administered intranasally
Detrimental effects of microplastic exposure on normal and asthmatic pulmonary physiology	China	Lu K.	2021	HDM- induced allergic asthmatic mice	mice	6-8w	F	NA	1-5μm	Micro	300μg/3d	NA	24d	Class 1	Immune system	change in immune cells	pulmonary macrophages	Y	administered intranasally
Detrimental effects of microplastic exposure on normal and asthmatic pulmonary physiology	China	Lu K.	2021	HDM- induced allergic asthmatic mice	mice	6-8w	F	NA	1-5μm	Micro	300μg/3d	NA	24d	Class 1	Immune system	Inflammatory cytokine level	IgE/IgG1	N	administered intranasally
Detrimental effects of microplastic exposure on normal and asthmatic pulmonary physiology	China	Lu K.	2021	HDM- induced allergic asthmatic mice	mice	6-8w	F	NA	1-5μm	Micro	300μg/3d	NA	24d	Class 1	Immune system	Inflammatory cytokine level	IL-4	N	administered intranasally
Detrimental effects of microplastic exposure on normal and asthmatic pulmonary physiology	China	Lu K.	2021	HDM- induced allergic asthmatic mice	mice	6-8w	F	NA	1-5μm	Micro	300μg/3d	NA	24d	Class 1	Immune system	Inflammatory cytokine level	IL-5	N	administered intranasally
Dose-Dependent Effect of Polystyrene Microplastics on the Testicular Tissues of the Male Sprague Dawley Rats	Pakistan	Muhammad U.	2021	Sprague Dawley Rat	rat	adult	M	PS	10μm	Micro	2μg/L	Class 1	60d	Class 2	Finess	change in weight		N	oral gavage
Dose-Dependent Effect of Polystyrene Microplastics on the Testicular Tissues of the Male Sprague Dawley Rats	Pakistan	Muhammad U.	2021	Sprague Dawley Rat	rat	adult	M	PS	10μm	Micro	2μg/L	Class 1	60d	Class 2	Metabolism	oxidative stress	CAT	N	oral gavage
Dose-Dependent Effect of Polystyrene Microplastics on the Testicular Tissues of the Male Sprague Dawley Rats	Pakistan	Muhammad U.	2021	Sprague Dawley Rat	rat	adult	M	PS	10μm	Micro	2μg/L	Class 1	60d	Class 2	Metabolism	oxidative stress	SOD	N	oral gavage
Dose-Dependent Effect of Polystyrene Microplastics on the Testicular Tissues of the Male Sprague Dawley Rats	Pakistan	Muhammad U.	2021	Sprague Dawley Rat	rat	adult	M	PS	10μm	Micro	2μg/L	Class 1	60d	Class 2	Metabolism	hormone and trace elements levels	LH	Y	oral gavage
Dose-Dependent Effect of Polystyrene Microplastics on the Testicular Tissues of the Male Sprague Dawley Rats	Pakistan	Muhammad U.	2021	Sprague Dawley Rat	rat	adult	M	PS	10μm	Micro	2μg/L	Class 1	60d	Class 2	Metabolism	hormone and trace elements levels	FSH	N	oral gavage
Dose-Dependent Effect of Polystyrene Microplastics on the Testicular Tissues of the Male Sprague Dawley Rats	Pakistan	Muhammad U.	2021	Sprague Dawley Rat	rat	adult	M	PS	10μm	Micro	2μg/L	Class 1	60d	Class 2	Finess	reproduction investment and success	sperm count	Y	oral gavage
Dose-Dependent Effect of Polystyrene Microplastics on the Testicular Tissues of the Male Sprague Dawley Rats	Pakistan	Muhammad U.	2021	Sprague Dawley Rat	rat	adult	M	PS	10μm	Micro	20μg/L	Class 2	60d	Class 2	Finess	change in weight		N	oral gavage
Dose-Dependent Effect of Polystyrene Microplastics on the Testicular Tissues of the Male Sprague Dawley Rats	Pakistan	Muhammad U.	2021	Sprague Dawley Rat	rat	adult	M	PS	10μm	Micro	20μg/L	Class 2	60d	Class 2	Metabolism	oxidative stress	CAT	N	oral gavage
Dose-Dependent Effect of Polystyrene Microplastics on the Testicular Tissues of the Male Sprague Dawley Rats	Pakistan	Muhammad U.	2021	Sprague Dawley Rat	rat	adult	M	PS	10μm	Micro	20μg/L	Class 2	60d	Class 2	Metabolism	oxidative stress	SOD	N	oral gavage
Dose-Dependent Effect of Polystyrene Microplastics on the Testicular Tissues of the Male Sprague Dawley Rats	Pakistan	Muhammad U.	2021	Sprague Dawley Rat	rat	adult	M	PS	10μm	Micro	20μg/L	Class 2	60d	Class 2	Metabolism	hormone and trace elements levels	LH	Y	oral gavage
Dose-Dependent Effect of Polystyrene Microplastics on the Testicular Tissues of the Male Sprague Dawley Rats	Pakistan	Muhammad U.	2021	Sprague Dawley Rat	rat	adult	M	PS	10μm	Micro	20μg/L	Class 2	60d	Class 2	Metabolism	hormone and trace elements levels	FSH	N	oral gavage
Dose-Dependent Effect of Polystyrene Microplastics on the Testicular Tissues of the Male Sprague Dawley Rats	Pakistan	Muhammad U.	2021	Sprague Dawley Rat	rat	adult	M	PS	10μm	Micro	20μg/L	Class 2	60d	Class 2	Finess	reproduction investment and success	sperm count	Y	oral gavage
Dose-Dependent Effect of Polystyrene Microplastics on the Testicular Tissues of the Male Sprague Dawley Rats	Pakistan	Muhammad U.	2021	Sprague Dawley Rat	rat	adult	M	PS	10μm	Micro	200μg/L	Class 3	60d	Class 2	Finess	change in weight		N	oral gavage
Dose-Dependent Effect of Polystyrene Microplastics on the Testicular Tissues of the Male Sprague Dawley Rats	Pakistan	Muhammad U.	2021	Sprague Dawley Rat	rat	adult	M	PS	10μm	Micro	200μg/L	Class 3	60d	Class 2	Metabolism	oxidative stress	CAT	Y	oral gavage
Dose-Dependent Effect of Polystyrene Microplastics on the Testicular Tissues of the Male Sprague Dawley Rats	Pakistan	Muhammad U.	2021	Sprague Dawley Rat	rat	adult	M	PS	10μm	Micro	200μg/L	Class 3	60d	Class 2	Metabolism	oxidative stress	SOD	Y	oral gavage
Dose-Dependent Effect of Polystyrene Microplastics on the Testicular Tissues of the Male Sprague Dawley Rats	Pakistan	Muhammad U.	2021	Sprague Dawley Rat	rat	adult	M	PS	10μm	Micro	200μg/L	Class 3	60d	Class 2	Metabolism	hormone and trace elements levels	LH	Y	oral gavage
Dose-Dependent Effect of Polystyrene Microplastics on the Testicular Tissues of the Male Sprague Dawley Rats	Pakistan	Muhammad U.	2021	Sprague Dawley Rat	rat	adult	M	PS	10μm	Micro	200μg/L	Class 3	60d	Class 2	Metabolism	hormone and trace elements levels	FSH	N	oral gavage
Dose-Dependent Effect of Polystyrene Microplastics on the Testicular Tissues of the Male Sprague Dawley Rats	Pakistan	Muhammad U.	2021	Sprague Dawley Rat	rat	adult	M	PS	10μm	Micro	2000μg/L	Class 4	60d	Class 2	Finess	reproduction investment and success	sperm count	Y	oral gavage
Dose-Dependent Effect of Polystyrene Microplastics on the Testicular Tissues of the Male Sprague Dawley Rats	Pakistan	Muhammad U.	2021	Sprague Dawley Rat	rat	adult	M	PS	10μm	Micro	2000μg/L	Class 4	60d	Class 2	Finess	change in weight		N	oral gavage
Dose-Dependent Effect of Polystyrene Microplastics on the Testicular Tissues of the Male Sprague Dawley Rats	Pakistan	Muhammad U.	2021	Sprague Dawley Rat	rat	adult	M	PS	10μm	Micro	2000μg/L	Class 4	60d	Class 2	Metabolism	oxidative stress	CAT	Y	oral gavage
Dose-Dependent Effect of Polystyrene Microplastics on the Testicular Tissues of the Male Sprague Dawley Rats	Pakistan	Muhammad U.	2021	Sprague Dawley Rat	rat	adult	M	PS	10μm	Micro	2000μg/L	Class 4	60d	Class 2	Metabolism	oxidative stress	SOD	Y	oral gavage
Dose-Dependent Effect of Polystyrene Microplastics on the Testicular Tissues of the Male Sprague Dawley Rats	Pakistan	Muhammad U.	2021	Sprague Dawley Rat	rat	adult	M	PS	10μm	Micro	2000μg/L	Class 4	60d	Class 2	Metabolism	hormone and trace elements levels	LH	Y	oral gavage
Dose-Dependent Effect of Polystyrene Microplastics on the Testicular Tissues of the Male Sprague Dawley Rats	Pakistan	Muhammad U.	2021	Sprague Dawley Rat	rat	adult	M	PS	10μm	Micro	2000μg/L	Class 4	60d	Class 2	Metabolism	hormone and trace elements levels	FSH	Y	oral gavage
Dose-Dependent Effect of Polystyrene Microplastics on the Testicular Tissues of the Male Sprague Dawley Rats	Pakistan	Muhammad U.	2021	Sprague Dawley Rat	rat	adult	M	PS	10μm	Micro	2000μg/L	Class 4	60d	Class 2	Finess	reproduction investment and success	sperm count	Y	oral gavage
Effects induced by polyethylene microplastics oral exposure on colon mucin release, inflammation, gut microflora composition and metabolism in mice	China	Sun H.	2021	ICR mice	mice	8w	F	PE	1-10μm	Micro	0.002mg/kg/d	Class 1	30d	Class 2	Gut system	digestive tract histopathology	inflammation score	N	oral gavage
Effects induced by polyethylene microplastics oral exposure on colon mucin release, inflammation, gut microflora composition and metabolism in mice	China	Sun H.	2021	ICR mice	mice	8w	F	PE	1-10μm	Micro	0.002mg/kg/d	Class 1	30d	Class 2	Gut system	digestive tract histopathology	change in mucus secretion	N	oral gavage
Effects induced by polyethylene microplastics oral exposure on colon mucin release, inflammation, gut microflora composition and metabolism in mice	China	Sun H.	2021	ICR mice	mice	8w	F	PE	1-10μm	Micro	0.002mg/kg/d	Class 1	30d	Class 2	Immune system	Inflammatory cytokine level	IL-8/IL-10	N	oral gavage
Effects induced by polyethylene microplastics oral exposure on colon mucin release, inflammation, gut microflora composition and metabolism in mice	China	Sun H.	2021	ICR mice	mice	8w	F	PE	1-10μm	Micro	0.002mg/kg/d	Class 1	30d	Class 2	Immune system	Inflammatory cytokine level	IL-1β	N	oral gavage
Effects induced by polyethylene microplastics oral exposure on colon mucin release, inflammation, gut microflora composition and metabolism in mice	China	Sun H.	2021	ICR mice	mice	8w	F	PE	1-10μm	Micro	0.002mg/kg/d	Class 1	30d	Class 2	Immune system	Inflammatory cytokine level	GPR41/GPR43	N	oral gavage
Effects induced by polyethylene microplastics oral exposure on colon mucin release, inflammation, gut microflora composition and metabolism in mice	China	Sun H.	2021	ICR mice	mice	8w	F	PE	1-10μm	Micro	0.002mg/kg/d	Class 1	30d	Class 2	Gut system	gut microbiota	Firmicutes/Bacteroides	N	oral gavage
Effects induced by polyethylene microplastics oral exposure on colon mucin release, inflammation, gut microflora composition and metabolism in mice	China	Sun H.	2021	ICR mice	mice	8w	F	PE	1-10μm	Micro	0.002mg/kg/d	Class 1	30d	Class 2	Hematopoietic system	hematological changes	total protein, albumin and globulin levels in the serum	N	oral gavage
Effects induced by polyethylene microplastics oral exposure on colon mucin release, inflammation, gut microflora composition and metabolism in mice	China	Sun H.	2021	ICR mice	mice	8w	F	PE	1-10μm	Micro	0.002mg/kg/d	Class 1	30d	Class 2	Metabolism	carbohydrate metabolism	glucose	N	oral gavage
Effects induced by polyethylene microplastics oral exposure on colon mucin release, inflammation, gut microflora composition and metabolism in mice	China	Sun H.	2021	ICR mice	mice	8w	F	PE	1-10μm	Micro	0.002mg/kg/d	Class 1	30d	Class 2	Metabolism	lipid metabolism	total cholesterol, triglycerides, high-density lipoprotein, and low- density lipoprotein	N	oral gavage
Effects induced by polyethylene microplastics oral exposure on colon mucin release, inflammation, gut microflora composition and metabolism in mice	China	Sun H.	2021	ICR mice	mice	8w	F	PE	1-10μm	Micro	0.2mg/kg/d	Class 1	30d	Class 2	Gut system	digestive tract histopathology	inflammation score	N	oral gavage
Effects induced by polyethylene microplastics oral exposure on colon mucin release, inflammation, gut microflora composition and metabolism in mice	China	Sun H.	2021	ICR mice	mice	8w	F	PE	1-10μm	Micro	0.2mg/kg/d	Class 1	30d	Class 2	Gut system	digestive tract histopathology	change in mucus secretion	Y	oral gavage
Effects induced by polyethylene microplastics oral exposure on colon mucin release, inflammation, gut microflora composition and metabolism in mice	China	Sun H.	2021	ICR mice	mice	8w	F	PE	1-10μm	Micro	0.2mg/kg/d	Class 1	30d	Class 2	Immune system	Inflammatory cytokine level	IL-8/IL-10	Y	oral gavage
Effects induced by polyethylene microplastics oral exposure on colon mucin release, inflammation, gut microflora composition and metabolism in mice	China	Sun H.	2021	ICR mice	mice	8w	F	PE	1-10μm	Micro	0.2mg/kg/d	Class 1	30d	Class 2	Immune system	Inflammatory cytokine level	IL-1β	Y	oral gavage
Effects induced by polyethylene microplastics oral exposure on colon mucin release, inflammation, gut microflora composition and metabolism in mice	China	Sun H.	2021	ICR mice	mice	8w	F	PE	1-10μm	Micro	0.2mg/kg/d	Class 1	30d	Class 2	Immune system	Inflammatory cytokine level	GPR41/GPR43	N	oral gavage
Effects induced by polyethylene microplastics oral exposure on colon mucin release, inflammation, gut microflora composition and metabolism in mice	China	Sun H.	2021	ICR mice	mice	8w	F	PE	1-10μm	Micro	0.2mg/kg/d	Class 1	30d	Class 2	Gut system	gut microbiota	Firmicutes/Bacteroides	Y	oral gavage
Effects induced by polyethylene microplastics oral exposure on colon mucin release, inflammation, gut microflora composition and metabolism in mice	China	Sun H.	2021	ICR mice	mice	8w	F	PE	1-10μm	Micro	0.2mg/kg/d	Class 1	30d	Class 2	Hematopoietic system	hematological changes	total protein, albumin and globulin levels in the serum	Y	oral gavage
Effects induced by polyethylene microplastics oral exposure on colon mucin release, inflammation, gut microflora composition and metabolism in mice	China	Sun H.	2021	ICR mice	mice	8w	F	PE	1-10μm	Micro	0.2mg/kg/d	Class 1	30d	Class 2	Metabolism	carbohydrate metabolism	glucose	N	oral gavage
Effects induced by polyethylene microplastics oral exposure on colon mucin release, inflammation, gut microflora composition and metabolism in mice	China	Sun H.	2021	ICR mice	mice	8w	F	PE	1-10μm	Micro	0.2mg/kg/d	Class 1	30d	Class 2	Metabolism	lipid metabolism	total cholesterol, triglycerides, high-density lipoprotein, and low- density lipoprotein	N	oral gavage
Effects of microplastics (MPs) and tributyltin (TBT) alone and in combination on bile acids and gut microbiota crosstalk in mice	China	Jiang P.	2021	C57BL/6J mice	mice	7w	M	PS	5μm	Micro	0.1mg/d	Class 2	33d	Class 2	Fitness	growth	change in weight	N	oral gavage
Effects of microplastics (MPs) and tributyltin (TBT) alone and in combination on bile acids and gut microbiota crosstalk in mice	China	Jiang P.	2021	C57BL/6J mice	mice	7w	M	PS	5μm	Micro	0.1mg/d	Class 2	33d	Class 2	Metabolism	lipid metabolism	TG	Y	oral gavage
Effects of microplastics (MPs) and tributyltin (TBT) alone and in combination on bile acids and gut microbiota crosstalk in mice	China	Jiang P.	2021	C57BL/6J mice	mice	7w	M	PS	5μm	Micro	0.1mg/d	Class 2	33d	Class 2	Metabolism	detoxification	AST	Y	oral gavage
Effects of microplastics (MPs) and tributyltin (TBT) alone and in combination on bile acids and gut microbiota crosstalk in mice	China	Jiang P.	2021	C57BL/6J mice	mice	7w	M	PS	5μm	Micro	0.1mg/d	Class 2	33d	Class 2	Immune system	Inflammatory cytokine level	IFNγ	Y	oral gavage
Effects of microplastics (MPs) and tributyltin (TBT) alone and in combination on bile acids and gut microbiota crosstalk in mice	China	Jiang P.	2021	C57BL/6J mice	mice	7w	M	PS	5μm	Micro	0.1mg/d	Class 2	33d	Class 2	Immune system	Inflammatory cytokine level	Mpeg1	Y	oral gavage
Effects of microplastics (MPs) and tributyltin (TBT) alone and in combination on bile acids and gut microbiota crosstalk in mice	China	Jiang P.	2021	C57BL/6J mice	mice	7w	M	PS	5μm	Micro	0.1mg/d	Class 2	33d	Class 2	Metabolism	detoxification	BTA	Y	oral gavage
Effects of microplastics (MPs) and tributyltin (TBT) alone and in combination on bile acids and gut microbiota crosstalk in mice	China	Jiang P.	2021	C57BL/6J mice	mice	7w	M	PS	5μm	Micro	0.1mg/d	Class 2	33d	Class 2	Gut system	digestive tract histopathology	change in mucus secretion	Y	oral gavage
Effects of microplastics on the growth and structure of the mouse small intestine	China	Kang K	2019	NA	mice	30d	F	PS	20μm	Micro	0.003	NA	27d	Class 1	Fitness	growth	chang in weight	Y	oral gavage
Effects of microplastics on the growth and structure of the mouse small intestine	China	Kang K	2019	NA	mice	30d	F	PS	20μm	Micro	0.003	NA	27d	Class 1	Gut system	digestive tract histopathology	change in mucus secretion	Y	oral gavage
Effects of microplastics on the growth and structure of the mouse small intestine	China	Kang K	2019	NA	mice	30d	F	PS	20μm	Micro	0.03	NA	27d	Class 1	Fitness	growth	chang in weight	Y	oral gavage
Effects of microplastics on the growth and structure of the mouse small intestine	China	Kang K	2019	NA	mice	30d	F	PS	20μm	Micro	0.03	NA	27d	Class 1	Gut system	digestive tract histopathology	change in mucus secretion	Y	oral gavage
Effects of microplastics on the growth and structure of the mouse small intestine	China	Kang K	2019	NA	mice	30d	F	PE	20μm	Micro	0.003	NA	27d	Class 1	Fitness	growth	chang in weight	Y	oral gavage
Effects of microplastics on the growth and structure of the mouse small intestine	China	Kang K	2019	NA	mice	30d	F	PE	20μm	Micro	0.003	NA	27d	Class 1	Gut system	digestive tract histopathology	change in mucus secretion	Y	oral gavage
Effects of microplastics on the growth and structure of the mouse small intestine	China	Kang K	2019	NA	mice	30d	F	PE	20μm	Micro	0.03	NA	27d	Class 1	Fitness	growth	chang in weight	Y	oral gavage
Effects of microplastics on the growth and structure of the mouse small intestine	China	Kang K	2019	NA	mice	30d	F	PE	20μm	Micro	0.03	NA	27d	Class 1	Gut system	digestive tract histopathology	change in mucus secretion	Y	oral gavage
Effects of nano- and microplastics on kidney: Physicochemical properties, bioaccumulation, oxidative stress and immunoreaction	China	Meng X.	2022	NA	mice	NA	M	PS	50nm	Nano	5mg/d	Class 3	28d	Class 1	Fitness	growth	change in weight/kidney weight	Y	oral gavage
Effects of nano- and microplastics on kidney: Physicochemical properties, bioaccumulation, oxidative stress and immunoreaction	China	Meng X.	2022	NA	mice	NA	M	PS	50nm	Nano	5mg/d	Class 3	28d	Class 1	Metabolism	amino acids metabolism	BUN	Y	oral gavage
Effects of nano- and microplastics on kidney: Physicochemical properties, bioaccumulation, oxidative stress and immunoreaction	China	Meng X.	2022	NA	mice	NA	M	PS	50nm	Nano	5mg/d	Class 3	28d	Class 1	Metabolism	detoxification	ALP	Y	oral gavage
Effects of nano- and microplastics on kidney: Physicochemical properties, bioaccumulation, oxidative stress and immunoreaction	China	Meng X.	2022	NA	mice	NA	M	PS	50nm	Nano	5mg/d	Class 3	28d	Class 1	Metabolism	detoxification	CRE	Y	oral gavage
Effects of nano- and microplastics on kidney: Physicochemical properties, bioaccumulation, oxidative stress and immunoreaction	China	Meng X.	2022	NA	mice	NA	M	PS	50nm	Nano	5mg/d	Class 3	28d	Class 1	Metabolism	oxidative stress	SOD	Y	oral gavage
Effects of nano- and microplastics on kidney: Physicochemical properties, bioaccumulation, oxidative stress and immunoreaction	China	Meng X.	2022	NA	mice	NA	M	PS	50nm	Nano	5mg/d	Class 3	28d	Class 1	Metabolism	oxidative stress	CAT	N	oral gavage
Effects of nano- and microplastics on kidney: Physicochemical properties, bioaccumulation, oxidative stress and immunoreaction	China	Meng X.	2022	NA	mice	NA	M	PS	50nm	Nano	5mg/d	Class 3	28d	Class 1	Metabolism	oxidative stress	GSH-PX	Y	oral gavage
Effects of nano- and microplastics on kidney: Physicochemical properties, bioaccumulation, oxidative stress and immunoreaction	China	Meng X.	2022	NA	mice	NA	M	PS	50nm	Nano	5mg/d	Class 3	28d	Class 1	Metabolism	oxidative stress	MDA	N	oral gavage
Effects of nano- and microplastics on kidney: Physicochemical properties, bioaccumulation, oxidative stress and immunoreaction	China	Meng X.	2022	NA	mice	NA	M	PS	50nm	Nano	5mg/d	Class 3	28d	Class 1	Immune system	Inflammatory cytokine level	IL-6	Y	oral gavage
Effects of nano- and microplastics on kidney: Physicochemical properties, bioaccumulation, oxidative stress and immunoreaction	China	Meng X.	2022	NA	mice	NA	M	PS	50nm	Nano	5mg/d	Class 3	28d	Class 1	Immune system	Inflammatory cytokine level	IL-10	Y	oral gavage
Effects of nano- and microplastics on kidney: Physicochemical properties, bioaccumulation, oxidative stress and immunoreaction	China	Meng X.	2022	NA	mice	NA	M	PS	50nm	Nano	5mg/d	Class 3	28d	Class 1	Immune system	Inflammatory cytokine level	MCP-1	Y	oral gavage
Effects of nano- and microplastics on kidney: Physicochemical properties, bioaccumulation, oxidative stress and immunoreaction	China	Meng X.	2022	NA	mice	NA	M	PS	50nm	Nano	5mg/d	Class 3	28d	Class 1	Immune system	Inflammatory cytokine level	TNF-α	Y	oral gavage
Effects of nano- and microplastics on kidney: Physicochemical properties, bioaccumulation, oxidative stress and immunoreaction	China	Meng X.	2022	NA	mice	NA	M	PS	300nm	Nano	5mg/d	Class 3	28d	Class 1	Fitness	growth	change in weight/kidney weight	Y	oral gavage
Effects of nano- and microplastics on kidney: Physicochemical properties, bioaccumulation, oxidative stress and immunoreaction	China	Meng X.	2022	NA	mice	NA	M	PS	300nm	Nano	5mg/d	Class 3	28d	Class 1	Metabolism	amino acids metabolism	BUN	Y	oral gavage
Effects of nano- and microplastics on kidney: Physicochemical properties, bioaccumulation, oxidative stress and immunoreaction	China	Meng X.	2022	NA	mice	NA	M	PS	300nm	Nano	5mg/d	Class 3	28d	Class 1	Metabolism	detoxification	ALP	Y	oral gavage
Effects of nano- and microplastics on kidney: Physicochemical properties, bioaccumulation, oxidative stress and immunoreaction	China	Meng X.	2022	NA	mice	NA	M	PS	300nm	Nano	5mg/d	Class 3	28d	Class 1	Metabolism	detoxification	CRE	Y	oral gavage
Effects of nano- and microplastics on kidney: Physicochemical properties, bioaccumulation, oxidative stress and immunoreaction	China	Meng X.	2022	NA	mice	NA	M	PS	300nm	Nano	5mg/d	Class 3	28d	Class 1	Metabolism	oxidative stress	SOD	Y	oral gavage
Effects of nano- and microplastics on kidney: Physicochemical properties, bioaccumulation, oxidative stress and immunoreaction	China	Meng X.	2022	NA	mice	NA	M	PS	300nm	Nano	5mg/d	Class 3	28d	Class 1	Metabolism	oxidative stress	CAT	N	oral gavage
Effects of nano- and microplastics on kidney: Physicochemical properties, bioaccumulation, oxidative stress and immunoreaction	China	Meng X.	2022	NA	mice	NA	M	PS	300nm	Nano	5mg/d	Class 3	28d	Class 1	Metabolism	oxidative stress	GSH-PX	Y	oral gavage
Effects of nano- and microplastics on kidney: Physicochemical properties, bioaccumulation, oxidative stress and immunoreaction	China	Meng X.	2022	NA	mice	NA	M	PS	300nm	Nano	5mg/d	Class 3	28d	Class 1	Metabolism	oxidative stress	MDA	Y	oral gavage
Effects of nano- and microplastics on kidney: Physicochemical properties, bioaccumulation, oxidative stress and immunoreaction	China	Meng X.	2022	NA	mice	NA	M	PS	300nm	Nano	5mg/d	Class 3	28d	Class 1	Immune system	Inflammatory cytokine level	IL-6	Y	oral gavage
Effects of nano- and microplastics on kidney: Physicochemical properties, bioaccumulation, oxidative stress and immunoreaction	China	Meng X.	2022	NA	mice	NA	M	PS	300nm	Nano	5mg/d	Class 3	28d	Class 1	Immune system	Inflammatory cytokine level	IL-10	Y	oral gavage
Effects of nano- and microplastics on kidney: Physicochemical properties, bioaccumulation, oxidative stress and immunoreaction	China	Meng X.	2022	NA	mice	NA	M	PS	300nm	Nano	5mg/d	Class 3	28d	Class 1	Immune system	Inflammatory cytokine level	MCP-1	Y	oral gavage
Effects of nano- and microplastics on kidney: Physicochemical properties, bioaccumulation, oxidative stress and immunoreaction	China	Meng X.	2022	NA	mice	NA	M	PS	300nm	Nano	5mg/d	Class 3	28d	Class 1	Immune system	Inflammatory cytokine level	TNF-α	Y	oral gavage
Effects of nano- and microplastics on kidney: Physicochemical properties, bioaccumulation, oxidative stress and immunoreaction	China	Meng X.	2022	NA	mice	NA	M	PS	600nm	Nano	5mg/d	Class 3	28d	Class 1	Fitness	growth	change in weight/kidney weight	Y	oral gavage
Effects of nano- and microplastics on kidney: Physicochemical properties, bioaccumulation, oxidative stress and immunoreaction	China	Meng X.	2022	NA	mice	NA	M	PS	600nm	Nano	5mg/d	Class 3	28d	Class 1	Metabolism	amino acids metabolism	BUN	Y	oral gavage
Effects of nano- and microplastics on kidney: Physicochemical properties, bioaccumulation, oxidative stress and immunoreaction	China	Meng X.	2022	NA	mice	NA	M	PS	600nm	Nano	5mg/d	Class 3	28d	Class 1	Metabolism	detoxification	ALP	Y	oral gavage
Effects of nano- and microplastics on kidney: Physicochemical properties, bioaccumulation, oxidative stress and immunoreaction	China	Meng X.	2022	NA	mice	NA	M	PS	600nm	Nano	5mg/d	Class 3	28d	Class 1	Metabolism	detoxification	CRE	Y	oral gavage
Effects of nano- and microplastics on kidney: Physicochemical properties, bioaccumulation, oxidative stress and immunoreaction	China	Meng X.	2022	NA	mice	NA	M	PS	600nm	Nano	5mg/d	Class 3	28d	Class 1	Metabolism	oxidative stress	SOD	Y	oral gavage
Effects of nano- and microplastics on kidney: Physicochemical properties, bioaccumulation, oxidative stress and immunoreaction	China	Meng X.	2022	NA	mice	NA	M	PS	600nm	Nano	5mg/d	Class 3	28d	Class 1	Metabolism	oxidative stress	CAT	Y	oral gavage
Effects of nano- and microplastics on kidney: Physicochemical properties, bioaccumulation, oxidative stress and immunoreaction	China	Meng X.	2022	NA	mice	NA	M	PS	600nm	Nano	5mg/d	Class 3	28d	Class 1	Metabolism	oxidative stress	GSH-PX	Y	oral gavage
Effects of nano- and microplastics on kidney: Physicochemical properties, bioaccumulation, oxidative stress and immunoreaction	China	Meng X.	2022	NA	mice	NA	M	PS	600nm	Nano	5mg/d	Class 3	28d	Class 1	Metabolism	oxidative stress	MDA	Y	oral gavage
Effects of nano- and microplastics on kidney: Physicochemical properties, bioaccumulation, oxidative stress and immunoreaction	China	Meng X.	2022	NA	mice	NA	M	PS	600nm	Nano	5mg/d	Class 3	28d	Class 1	Immune system	Inflammatory cytokine level	IL-6	Y	oral gavage
Effects of nano- and microplastics on kidney: Physicochemical properties, bioaccumulation, oxidative stress and immunoreaction	China	Meng X.	2022	NA	mice	NA	M	PS	600nm	Nano	5mg/d	Class 3	28d	Class 1	Immune system	Inflammatory cytokine level	IL-10	Y	oral gavage
Effects of nano- and microplastics on kidney: Physicochemical properties, bioaccumulation, oxidative stress and immunoreaction	China	Meng X.	2022	NA	mice	NA	M	PS	600nm	Nano	5mg/d	Class 3	28d	Class 1	Immune system	Inflammatory cytokine level	MCP-1	Y	oral gavage
Effects of nano- and microplastics on kidney: Physicochemical properties, bioaccumulation, oxidative stress and immunoreaction	China	Meng X.	2022	NA	mice	NA	M	PS	600nm	Nano	5mg/d	Class 3	28d	Class 1	Immune system	Inflammatory cytokine level	TNF-α	Y	oral gavage
Effects of nano- and microplastics on kidney: Physicochemical properties, bioaccumulation, oxidative stress and immunoreaction	China	Meng X.	2022	NA	mice	NA	M	PS	4μm	Micro	5mg/d	Class 3	28d	Class 1	Fitness	growth	change in weight	N	oral gavage
Effects of nano- and microplastics on kidney: Physicochemical properties, bioaccumulation, oxidative stress and immunoreaction	China	Meng X.	2022	NA	mice	NA	M	PS	4μm	Micro	5mg/d	Class 3	28d	Class 1	Metabolism	amino acids metabolism	BUN	N	oral gavage
Effects of nano- and microplastics on kidney: Physicochemical properties, bioaccumulation, oxidative stress and immunoreaction	China	Meng X.	2022	NA	mice	NA	M	PS	4μm	Micro	5mg/d	Class 3	28d	Class 1	Metabolism	detoxification	ALP	Y	oral gavage
Effects of nano- and microplastics on kidney: Physicochemical properties, bioaccumulation, oxidative stress and immunoreaction	China	Meng X.	2022	NA	mice	NA	M	PS	4μm	Micro	5mg/d	Class 3	28d	Class 1	Metabolism	detoxification	CRE	N	oral gavage
Effects of nano- and microplastics on kidney: Physicochemical properties, bioaccumulation, oxidative stress and immunoreaction	China	Meng X.	2022	NA	mice	NA	M	PS	4μm	Micro	5mg/d	Class 3	28d	Class 1	Metabolism	oxidative stress	SOD	Y	oral gavage
Effects of nano- and microplastics on kidney: Physicochemical properties, bioaccumulation, oxidative stress and immunoreaction	China	Meng X.	2022	NA	mice	NA	M	PS	4μm	Micro	5mg/d	Class 3	28d	Class 1	Metabolism	oxidative stress	CAT	Y	oral gavage
Effects of nano- and microplastics on kidney: Physicochemical properties, bioaccumulation, oxidative stress and immunoreaction	China	Meng X.	2022	NA	mice	NA	M	PS	4μm	Micro	5mg/d	Class 3	28d	Class 1	Metabolism	oxidative stress	GSH-PX	Y	oral gavage
Effects of nano- and microplastics on kidney: Physicochemical properties, bioaccumulation, oxidative stress and immunoreaction	China	Meng X.	2022	NA	mice	NA	M	PS	4μm	Micro	5mg/d	Class 3	28d	Class 1	Metabolism	oxidative stress	MDA	N	oral gavage
Effects of nano- and microplastics on kidney: Physicochemical properties, bioaccumulation, oxidative stress and immunoreaction	China	Meng X.	2022	NA	mice	NA	M	PS	4μm	Micro	5mg/d	Class 3	28d	Class 1	Immune system	Inflammatory cytokine level	IL-6	Y	oral gavage
Effects of nano- and microplastics on kidney: Physicochemical properties, bioaccumulation, oxidative stress and immunoreaction	China	Meng X.	2022	NA	mice	NA	M	PS	4μm	Micro	5mg/d	Class 3	28d	Class 1	Immune system	Inflammatory cytokine level	IL-10	Y	oral gavage
Effects of nano- and microplastics on kidney: Physicochemical properties, bioaccumulation, oxidative stress and immunoreaction	China	Meng X.	2022	NA	mice	NA	M	PS	4μm	Micro	5mg/d	Class 3	28d	Class 1	Immune system	Inflammatory cytokine level	MCP-1	N	oral gavage
Effects of nano- and microplastics on kidney: Physicochemical properties, bioaccumulation, oxidative stress and immunoreaction	China	Meng X.	2022	NA	mice	NA	M	PS	4μm	Micro	5mg/d	Class 3	28d	Class 1	Immune system	Inflammatory cytokine level	TNF-α	Y	oral gavage
Effects of oral administration of polystyrene nanoplastics on plasma glucose metabolism in mice	China	Fan X.	2022	NA	mice	NA	NA	PS	80±6nm	Nano	5mg/kg/d	Class 1	0-84d	Class 3	Metabolism	carbohydrate metabolism	glucose	N	oral gavage
Effects of oral administration of polystyrene nanoplastics on plasma glucose metabolism in mice	China	Fan X.	2022	NA	mice	NA	NA	PS	80±6nm	Nano	5mg/kg/d	Class 1	85-98d	Class 3	Metabolism	carbohydrate metabolism	glucose	N	oral gavage
Effects of oral administration of polystyrene nanoplastics on plasma glucose metabolism in mice	China	Fan X.	2022	NA	mice	NA	NA	PS	80±6nm	Nano	5mg/kg/d	Class 1	99-140d	Class 3	Metabolism	carbohydrate metabolism	glucose	Y	oral gavage
Effects of oral administration of polystyrene nanoplastics on plasma glucose metabolism in mice	China	Fan X.	2022	NA	mice	NA	NA	PS	80±6nm	Nano	5mg/kg/d	Class 1	140d	Class 3	Fitness	growth	change in weight	N	oral gavage
Effects of oral administration of polystyrene nanoplastics on plasma glucose metabolism in mice	China	Fan X.	2022	NA	mice	NA	NA	PS	80±6nm	Nano	5mg/kg/d	Class 1	140d	Class 3	Metabolism	carbohydrate metabolism	insulin secretion	N	oral gavage
Effects of oral administration of polystyrene nanoplastics on plasma glucose metabolism in mice	China	Fan X.	2022	NA	mice	NA	NA	PS	80±6nm	Nano	5mg/kg/d	Class 1	140d	Class 3	Visceral organ injury	organ histopathology	liver, kidney and spleen	N	oral gavage
Effects of oral administration of polystyrene nanoplastics on plasma glucose metabolism in mice	China	Fan X.	2022	NA	mice	NA	NA	PS	80±6nm	Nano	5mg/kg/d	Class 1	140d	Class 3	Metabolism	oxidative stress	T-SOD in liver	Y	oral gavage
Effects of oral administration of polystyrene nanoplastics on plasma glucose metabolism in mice	China	Fan X.	2022	NA	mice	NA	NA	PS	80±6nm	Nano	5mg/kg/d	Class 1	140d	Class 3	Metabolism	oxidative stress	T-SOD in serum	N	oral gavage
Effects of oral administration of polystyrene nanoplastics on plasma glucose metabolism in mice	China	Fan X.	2022	NA	mice	NA	NA	PS	80±6nm	Nano	5mg/kg/d	Class 1	140d	Class 3	Metabolism	oxidative stress	MDA in liver	Y	oral gavage
Effects of oral administration of polystyrene nanoplastics on plasma glucose metabolism in mice	China	Fan X.	2022	NA	mice	NA	NA	PS	80±6nm	Nano	5mg/kg/d	Class 1	140d	Class 3	Metabolism	oxidative stress	MDA in serum	Y	oral gavage
Effects of oral administration of polystyrene nanoplastics on plasma glucose metabolism in mice	China	Fan X.	2022	NA	mice	NA	NA	PS	80±6nm	Nano	15mg/kg/d	Class 2	0-84d	Class 3	Metabolism	carbohydrate metabolism	glucose	N	oral gavage
Effects of oral administration of polystyrene nanoplastics on plasma glucose metabolism in mice	China	Fan X.	2022	NA	mice	NA	NA	PS	80±6nm	Nano	15mg/kg/d	Class 2	85-98d	Class 3	Metabolism	carbohydrate metabolism	glucose	Y	oral gavage
Effects of oral administration of polystyrene nanoplastics on plasma glucose metabolism in mice	China	Fan X.	2022	NA	mice	NA	NA	PS	80±6nm	Nano	15mg/kg/d	Class 2	99-140d	Class 3	Metabolism	carbohydrate metabolism	glucose	Y	oral gavage
Effects of oral administration of polystyrene nanoplastics on plasma glucose metabolism in mice	China	Fan X.	2022	NA	mice	NA	NA	PS	80±6nm	Nano	15mg/kg/d	Class 2	140d	Class 3	Fitness	growth	change in weight	N	oral gavage
Effects of oral administration of polystyrene nanoplastics on plasma glucose metabolism in mice	China	Fan X.	2022	NA	mice	NA	NA	PS	80±6nm	Nano	15mg/kg/d	Class 2	140d	Class 3	Metabolism	carbohydrate metabolism	insulin secretion	N	oral gavage
Effects of oral administration of polystyrene nanoplastics on plasma glucose metabolism in mice	China	Fan X.	2022	NA	mice	NA	NA	PS	80±6nm	Nano	15mg/kg/d	Class 2	140d	Class 3	Visceral organ injury	organ histopathology	liver, kidney and spleen	N	oral gavage
Effects of oral administration of polystyrene nanoplastics on plasma glucose metabolism in mice	China	Fan X.	2022	NA	mice	NA	NA	PS	80±6nm	Nano	15mg/kg/d	Class 2	140d	Class 3	Metabolism	oxidative stress	T-SOD in liver	Y	oral gavage
Effects of oral administration of polystyrene nanoplastics on plasma glucose metabolism in mice	China	Fan X.	2022	NA	mice	NA	NA	PS	80±6nm	Nano	15mg/kg/d	Class 2	140d	Class 3	Metabolism	oxidative stress	T-SOD in serum	Y	oral gavage
Effects of oral administration of polystyrene nanoplastics on plasma glucose metabolism in mice	China	Fan X.	2022	NA	mice	NA	NA	PS	80±6nm	Nano	15mg/kg/d	Class 2	140d	Class 3	Metabolism	oxidative stress	MDA in liver	Y	oral gavage
Effects of oral administration of polystyrene nanoplastics on plasma glucose metabolism in mice	China	Fan X.	2022	NA	mice	NA	NA	PS	80±6nm	Nano	15mg/kg/d	Class 2	140d	Class 3	Metabolism	oxidative stress	MDA in serum	Y	oral gavage
Effects of polystyrene microplastics on kidney of diabetic mice	China	Li H	2021	C57BL/6J mice	mice	6w	M	PS	0.1μm	Nano	200μg/L/d	Class 3	28d	Class 1	Visceral organ injury	organ histopathology	Kindey	Y	drinking
Effects of polystyrene microplastics on kidney of diabetic mice	China	Li H	2021	C57BL/6J mice	mice	6w	M	PS	0.1μm	Nano	200μg/L/d	Class 3	28d	Class 1	Immune system	Inflammatory cytokine level	TNF-α	Y	drinking
Effects of polystyrene microplastics on kidney of diabetic mice	China	Li H	2021	C57BL/6J mice	mice	6w	M	PS	0.1μm	Nano	200μg/L/d	Class 3	28d	Class 1	Immune system	Inflammatory cytokine level	IL-6	Y	drinking
Effects of polystyrene microplastics on kidney of diabetic mice	China	Li H	2021	C57BL/6J mice	mice	6w	M	PS	5μm	Nano	200μg/L/d	Class 3	28d	Class 1	Visceral organ injury	organ histopathology	Kindey	Y	drinking
Effects of polystyrene microplastics on kidney of diabetic mice	China	Li H	2021	C57BL/6J mice	mice	6w	M	PS	5μm	Nano	200μg/L/d	Class 3	28d	Class 1	Immune system	Inflammatory cytokine level	TNF-α	N	drinking
Exposure to microplastics leads to a defective ovarian function and change in cytoskeleton protein expression in rat	Tunisia	Haddadi A.	2022	Wistar rat	rat	adult	F	PS	5μm	Micro	0.1mg/d	Class 2	24-26d	Class 1	Fitness	growth	change in weight	Y	oral gavage
Exposure to microplastics leads to a defective ovarian function and change in cytoskeleton protein expression in rat	Tunisia	Haddadi A.	2022	Wistar rat	rat	adult	F	PS	5μm	Micro	0.1mg/d	Class 2	24-26d	Class 1	Fitness	reproduction investment and success	ovary weight	Y	oral gavage
Exposure to microplastics leads to a defective ovarian function and change in cytoskeleton protein expression in rat	Tunisia	Haddadi A.	2022	Wistar rat	rat	adult	F	PS	5μm	Micro	0.1mg/d	Class 2	24-26d	Class 1	Fitness	reproduction investment and success	change in estrous cyclicity 4	Y	oral gavage
Exposure to microplastics leads to a defective ovarian function and change in cytoskeleton protein expression in rat	Tunisia	Haddadi A.	2022	Wistar rat	rat	adult	F	PS	5μm	Micro	0.1mg/d	Class 2	24-26d	Class 1	Fitness	reproduction investment and success	histological structure of the ovaries/folliculogenesis	Y	oral gavage
Exposure to microplastics leads to a defective ovarian function and change in cytoskeleton protein expression in rat	Tunisia	Haddadi A.	2022	Wistar rat	rat	adult	F	PS	5μm	Micro	0.1mg/d	Class 2	24-26d	Class 1	Fitness	reproduction investment and success	serum concentration of E2	Y	oral gavage
Exposure to microplastics leads to a defective ovarian function and change in cytoskeleton protein expression in rat	Tunisia	Haddadi A.	2022	Wistar rat	rat	adult	F	PS	5μm	Micro	0.1mg/d	Class 2	24-26d	Class 1	Metabolism	oxidative stress	CAT	Y	oral gavage
Exposure to microplastics leads to a defective ovarian function and change in cytoskeleton protein expression in rat	Tunisia	Haddadi A.	2022	Wistar rat	rat	adult	F	PS	5μm	Micro	0.1mg/d	Class 2	24-26d	Class 1	Metabolism	oxidative stress	MDA	Y	oral gavage
Exposure to microplastics leads to a defective ovarian function and change in cytoskeleton protein expression in rat	Tunisia	Haddadi A.	2022	Wistar rat	rat	adult	F	PS	5μm	Micro	0.1mg/d	Class 2	24-26d	Class 1	Metabolism	oxidative stress	PSH	Y	oral gavage
Exposure to microplastics leads to a defective ovarian function and change in cytoskeleton protein expression in rat	Tunisia	Haddadi A.	2022	Wistar rat	rat	adult	F	PS	5μm	Micro	0.1mg/d	Class 2	24-26d	Class 1	Fitness	reproduction investment and success	α-tubulin and DAAM-1 in the ovary	Y	oral gavage
Exposure to polystyrene microplastics causes reproductive toxicity through oxidative stress and activation of the p38 MAPK signaling pathway	China	Xie X.	2020	Balb/c mice	mice	5-6w	M	PS	5-5.9μm	Micro	0.01mg/d	Class 1	42d	Class 2	Fitness	growth	change in weight	Y	oral gavage
Exposure to polystyrene microplastics causes reproductive toxicity through oxidative stress and activation of the p39 MAPK signaling pathway	China	Xie X.	2020	Balb/c mice	mice	5-6w	M	PS	5-5.9μm	Micro	0.01mg/d	Class 1	42d	Class 2	Fitness	reproduction investment and success	sperm count	Y	oral gavage
Exposure to polystyrene microplastics causes reproductive toxicity through oxidative stress and activation of the p40 MAPK signaling pathway	China	Xie X.	2020	Balb/c mice	mice	5-6w	M	PS	5-5.9μm	Micro	0.01mg/d	Class 1	42d	Class 2	Fitness	reproduction investment and success	sperm deformity rate	Y	oral gavage
Exposure to polystyrene microplastics causes reproductive toxicity through oxidative stress and activation of the p41 MAPK signaling pathway	China	Xie X.	2020	Balb/c mice	mice	5-6w	M	PS	5-5.9μm	Micro	0.01mg/d	Class 1	42d	Class 2	Fitness	reproduction investment and success	SDH	N	oral gavage
Exposure to polystyrene microplastics causes reproductive toxicity through oxidative stress and activation of the p42 MAPK signaling pathway	China	Xie X.	2020	Balb/c mice	mice	5-6w	M	PS	5-5.9μm	Micro	0.01mg/d	Class 1	42d	Class 2	Metabolism	carbohydrate metabolism	LDH	Y	oral gavage
Exposure to polystyrene microplastics causes reproductive toxicity through oxidative stress and activation of the p43 MAPK signaling pathway	China	Xie X.	2020	Balb/c mice	mice	5-6w	M	PS	5-5.9μm	Micro	0.01mg/d	Class 1	42d	Class 2	Metabolism	hormone and trace elements levels	T	Y	oral gavage
Exposure to polystyrene microplastics causes reproductive toxicity through oxidative stress and activation of the p44 MAPK signaling pathway	China	Xie X.	2020	Balb/c mice	mice	5-6w	M	PS	5-5.9μm	Micro	0.01mg/d	Class 1	42d	Class 2	Metabolism	oxidative stress	ROS	Y	oral gavage
Exposure to polystyrene microplastics causes reproductive toxicity through oxidative stress and activation of the p44 MAPK signaling pathway	China	Xie X.	2020	Balb/c mice	mice	5-6w	M	PS	5-5.9μm	Micro	0.01mg/d	Class 1	42d	Class 2	Metabolism	oxidative stress	MDA	Y	oral gavage
Exposure to polystyrene microplastics causes reproductive toxicity through oxidative stress and activation of the p45 MAPK signaling pathway	China	Xie X.	2020	Balb/c mice	mice	5-6w	M	PS	5-5.9μm	Micro	0.01mg/d	Class 1	42d	Class 2	Metabolism	oxidative stress	GSH concentration in testicular tissue.	N	oral gavage
Exposure to polystyrene microplastics causes reproductive toxicity through oxidative stress and activation of the p46 MAPK signaling pathway	China	Xie X.	2020	Balb/c mice	mice	5-6w	M	PS	5-5.9μm	Micro	0.01mg/d	Class 1	42d	Class 2	Immune system	Inflammatory cytokine level	Casp-3	Y	oral gavage
Exposure to polystyrene microplastics causes reproductive toxicity through oxidative stress and activation of the p47 MAPK signaling pathway	China	Xie X.	2020	Balb/c mice	mice	5-6w	M	PS	5-5.9μm	Micro	0.01mg/d	Class 1	42d	Class 2	Immune system	Inflammatory cytokine level	TNF-α	Y	oral gavage
Exposure to polystyrene microplastics causes reproductive toxicity through oxidative stress and activation of the p48 MAPK signaling pathway	China	Xie X.	2020	Balb/c mice	mice	5-6w	M	PS	5-5.9μm	Micro	0.01mg/d	Class 1	42d	Class 2	Immune system	Inflammatory cytokine level	IL-1β	Y	oral gavage
Exposure to polystyrene microplastics causes reproductive toxicity through oxidative stress and activation of the p49 MAPK signaling pathway	China	Xie X.	2020	Balb/c mice	mice	5-6w	M	PS	5-5.9μm	Micro	0.01mg/d	Class 1	42d	Class 2	Immune system	Inflammatory cytokine level	IL-6	Y	oral gavage
Exposure to polystyrene microplastics causes reproductive toxicity through oxidative stress and activation of the p45 MAPK signaling pathway	China	Xie X.	2020	Balb/c mice	mice	5-6w	M	PS	5-5.9μm	Micro	0.1mg/d	Class 2	42d	Class 2	Fitness	growth	change in weight	Y	oral gavage
Exposure to polystyrene microplastics causes reproductive toxicity through oxidative stress and activation of the p46 MAPK signaling pathway	China	Xie X.	2020	Balb/c mice	mice	5-6w	M	PS	5-5.9μm	Micro	0.1mg/d	Class 2	42d	Class 2	Fitness	reproduction investment and success	sperm count	Y	oral gavage
Exposure to polystyrene microplastics causes reproductive toxicity through oxidative stress and activation of the p47 MAPK signaling pathway	China	Xie X.	2020	Balb/c mice	mice	5-6w	M	PS	5-5.9μm	Micro	0.1mg/d	Class 2	42d	Class 2	Fitness	reproduction investment and success	sperm deformity rate	Y	oral gavage
Exposure to polystyrene microplastics causes reproductive toxicity through oxidative stress and activation of the p48 MAPK signaling pathway	China	Xie X.	2020	Balb/c mice	mice	5-6w	M	PS	5-5.9μm	Micro	0.1mg/d	Class 2	42d	Class 2	Fitness	reproduction investment and success	SDH	Y	oral gavage
Exposure to polystyrene microplastics causes reproductive toxicity through oxidative stress and activation of the p49 MAPK signaling pathway	China	Xie X.	2020	Balb/c mice	mice	5-6w	M	PS	5-5.9μm	Micro	0.1mg/d	Class 2	42d	Class 2	Metabolism	carbohydrate metabolism	LDH	N	oral gavage
Exposure to polystyrene microplastics causes reproductive toxicity through oxidative stress and activation of the p50 MAPK signaling pathway	China	Xie X.	2020	Balb/c mice	mice	5-6w	M	PS	5-5.9μm	Micro	0.1mg/d	Class 2	42d	Class 2	Metabolism	hormone and trace elements levels	T	Y	oral gavage
Exposure to polystyrene microplastics causes reproductive toxicity through oxidative stress and activation of the p51 MAPK signaling pathway	China	Xie X.	2020	Balb/c mice	mice	5-6w	M	PS	5-5.9μm	Micro	0.1mg/d	Class 2	42d	Class 2	Metabolism	oxidative stress	ROS	Y	oral gavage
Exposure to polystyrene microplastics causes reproductive toxicity through oxidative stress and activation of the p52 MAPK signaling pathway	China	Xie X.	2020	Balb/c mice	mice	5-6w	M	PS	5-5.9μm	Micro	0.1mg/d	Class 2	42d	Class 2	Metabolism	oxidative stress	MDA	Y	oral gavage
Exposure to polystyrene microplastics causes reproductive toxicity through oxidative stress and activation of the p53 MAPK signaling pathway	China	Xie X.	2020	Balb/c mice	mice	5-6w	M	PS	5-5.9μm	Micro	0.1mg/d	Class 2	42d	Class 2	Metabolism	oxidative stress	GSH concentration in testicular tissue.	N	oral gavage
Exposure to polystyrene microplastics causes reproductive toxicity through oxidative stress and activation of the p54 MAPK signaling pathway	China	Xie X.	2020	Balb/c mice	mice	5-6w	M	PS	5-5.9μm	Micro	0.1mg/d	Class 2	42d	Class 2	Immune system	Inflammatory cytokine level	Casp-3	Y	oral gavage
Exposure to polystyrene microplastics causes reproductive toxicity through oxidative stress and activation of the p55 MAPK signaling pathway	China	Xie X.	2020	Balb/c mice	mice	5-6w	M	PS	5-5.9μm	Micro	0.1mg/d	Class 2	42d	Class 2	Immune system	Inflammatory cytokine level	TNF-α	Y	oral gavage
Exposure to polystyrene microplastics causes reproductive toxicity through oxidative stress and activation of the p56 MAPK signaling pathway	China	Xie X.	2020	Balb/c mice	mice	5-6w	M	PS	5-5.9μm	Micro	0.1mg/d	Class 2	42d	Class 2	Immune system	Inflammatory cytokine level	IL-1β	Y	oral gavage
Exposure to polystyrene microplastics causes reproductive toxicity through oxidative stress and activation of the p57 MAPK signaling pathway	China	Xie X.	2020	Balb/c mice	mice	5-6w	M	PS	5-5.9μm	Micro	0.1mg/d	Class 2	42d	Class 2	Immune system	Inflammatory cytokine level	IL-6	Y	oral gavage
Exposure to polystyrene microplastics causes reproductive toxicity through oxidative stress and activation of the p51 MAPK signaling pathway	China	Xie X.	2020	Balb/c mice	mice	5-6w	M	PS	5-5.9μm	Micro	1mg/d	Class 3	42d	Class 2	Fitness	growth	change in weight	Y	oral gavage
Exposure to polystyrene microplastics causes reproductive toxicity through oxidative stress and activation of the p52 MAPK signaling pathway	China	Xie X.	2020	Balb/c mice	mice	5-6w	M	PS	5-5.9μm	Micro	1mg/d	Class 3	42d	Class 2	Fitness	reproduction investment and success	sperm count	Y	oral gavage
Exposure to polystyrene microplastics causes reproductive toxicity through oxidative stress and activation of the p53 MAPK signaling pathway	China	Xie X.	2020	Balb/c mice	mice	5-6w	M	PS	5-5.9μm	Micro	1mg/d	Class 3	42d	Class 2	Fitness	reproduction investment and success	sperm deformity rate	Y	oral gavage
Exposure to polystyrene microplastics causes reproductive toxicity through oxidative stress and activation of the p54 MAPK signaling pathway	China	Xie X.	2020	Balb/c mice	mice	5-6w	M	PS	5-5.9μm	Micro	1mg/d	Class 3	42d	Class 2	Fitness	reproduction investment and success	SDH	Y	oral gavage
Exposure to polystyrene microplastics causes reproductive toxicity through oxidative stress and activation of the p55 MAPK signaling pathway	China	Xie X.	2020	Balb/c mice	mice	5-6w	M	PS	5-5.9μm	Micro	1mg/d	Class 3	42d	Class 2	Metabolism	carbohydrate metabolism	LDH	Y	oral gavage
Exposure to polystyrene microplastics causes reproductive toxicity through oxidative stress and activation of the p56 MAPK signaling pathway	China	Xie X.	2020	Balb/c mice	mice	5-6w	M	PS	5-5.9μm	Micro	1mg/d	Class 3	42d	Class 2	Metabolism	hormone and trace elements levels	T	Y	oral gavage
Exposure to polystyrene microplastics causes reproductive toxicity through oxidative stress and activation of the p57 MAPK signaling pathway	China	Xie X.	2020	Balb/c mice	mice	5-6w	M	PS	5-5.9μm	Micro	1mg/d	Class 3	42d	Class 2	Metabolism	oxidative stress	ROS	Y	oral gavage
Exposure to polystyrene microplastics causes reproductive toxicity through oxidative stress and activation of the p58 MAPK signaling pathway	China	Xie X.	2020	Balb/c mice	mice	5-6w	M	PS	5-5.9μm	Micro	1mg/d	Class 3	42d	Class 2	Metabolism	oxidative stress	MDA	Y	oral gavage
Exposure to polystyrene microplastics causes reproductive toxicity through oxidative stress and activation of the p59 MAPK signaling pathway	China	Xie X.	2020	Balb/c mice	mice	5-6w	M	PS	5-5.9μm	Micro	1mg/d	Class 3	42d	Class 2	Metabolism	oxidative stress	GSH concentration in testicular tissue.	Y	oral gavage
Exposure to polystyrene microplastics causes reproductive toxicity through oxidative stress and activation of the p60 MAPK signaling pathway	China	Xie X.	2020	Balb/c mice	mice	5-6w	M	PS	5-5.9μm	Micro	1mg/d	Class 3	42d	Class 2	Immune system	Inflammatory cytokine level	Casp-3	Y	oral gavage
Exposure to polystyrene microplastics causes reproductive toxicity through oxidative stress and activation of the p61 MAPK signaling pathway	China	Xie X.	2020	Balb/c mice	mice	5-6w	M	PS	5-5.9μm	Micro	1mg/d	Class 3	42d	Class 2	Immune system	Inflammatory cytokine level	TNF-α	Y	oral gavage
Exposure to polystyrene microplastics causes reproductive toxicity through oxidative stress and activation of the p62 MAPK signaling pathway	China	Xie X.	2020	Balb/c mice	mice	5-6w	M	PS	5-5.9μm	Micro	1mg/d	Class 3	42d	Class 2	Immune system	Inflammatory cytokine level	IL-1β	Y	oral gavage
Exposure to polystyrene microplastics causes reproductive toxicity through oxidative stress and activation of the p63 MAPK signaling pathway	China	Xie X.	2020	Balb/c mice	mice	5-6w	M	PS	5-5.9μm	Micro	1mg/d	Class 3	42d	Class 2	Immune system	Inflammatory cytokine level	IL-6	Y	oral gavage
Exposure to polystyrene microplastics impairs hippocampus-dependent learning and memory in mice	China,Taiwan	Lee C.W.	2022	C57BL/6mice	mice	6w	F	PS	2μm	Micro	16mg/kg,2/w	NA	28d	Class 1	Behavioral, sensory & neuromuscular functions	sensory perception	Arc	N	oral gavage
Exposure to polystyrene microplastics impairs hippocampus-dependent learning and memory in mice	China,Taiwan	Lee C.W.	2022	C57BL/6mice	mice	6w	F	PS	2μm	Micro	16mg/kg,2/w	NA	28d	Class 1	Immune system	Inflammatory cytokine level	TNF-α	N	oral gavage
Exposure to polystyrene microplastics impairs hippocampus-dependent learning and memory in mice	China,Taiwan	Lee C.W.	2022	C57BL/6mice	mice	6w	F	PS	2μm	Micro	16mg/kg,2/w	NA	28d	Class 1	Immune system	Inflammatory cytokine level	IL-1β	N	oral gavage
Exposure to polystyrene microplastics impairs hippocampus-dependent learning and memory in mice	China,Taiwan	Lee C.W.	2022	C57BL/6mice	mice	6w	F	PS	2μm	Micro	16mg/kg,2/w	NA	56d	Class 2	Behavioral, sensory & neuromuscular functions	activity and locomotion	social interactions	N	oral gavage
Exposure to polystyrene microplastics impairs hippocampus-dependent learning and memory in mice	China,Taiwan	Lee C.W.	2022	C57BL/6mice	mice	6w	F	PS	2μm	Micro	16mg/kg,2/w	NA	56d	Class 2	Behavioral, sensory & neuromuscular functions	activity and locomotion	impaired locomotor activity	N	oral gavage
Exposure to polystyrene microplastics impairs hippocampus-dependent learning and memory in mice	China,Taiwan	Lee C.W.	2022	C57BL/6mice	mice	6w	F	PS	2μm	Micro	16mg/kg,2/w	NA	56d	Class 2	Behavioral, sensory & neuromuscular functions	sensory perception	anxiety	N	oral gavage
Exposure to polystyrene microplastics impairs hippocampus-dependent learning and memory in mice	China,Taiwan	Lee C.W.	2022	C57BL/6mice	mice	6w	M	PS	2μm	Micro	16mg/kg,2/w	NA	28d	Class 1	Behavioral, sensory & neuromuscular functions	sensory perception	Arc	N	oral gavage
Exposure to polystyrene microplastics impairs hippocampus-dependent learning and memory in mice	China,Taiwan	Lee C.W.	2022	C57BL/6mice	mice	6w	M	PS	2μm	Micro	16mg/kg,2/w	NA	28d	Class 1	Immune system	Inflammatory cytokine level	TNF-α	N	oral gavage
Exposure to polystyrene microplastics impairs hippocampus-dependent learning and memory in mice	China,Taiwan	Lee C.W.	2022	C57BL/6mice	mice	6w	M	PS	2μm	Micro	16mg/kg,2/w	NA	28d	Class 1	Immune system	Inflammatory cytokine level	IL-1β	N	oral gavage
Exposure to polystyrene microplastics impairs hippocampus-dependent learning and memory in mice	China,Taiwan	Lee C.W.	2022	C57BL/6mice	mice	6w	M	PS	2μm	Micro	16mg/kg,2/w	NA	56d	Class 2	Behavioral, sensory & neuromuscular functions	activity and locomotion	social interactions	N	oral gavage
Exposure to polystyrene microplastics impairs hippocampus-dependent learning and memory in mice	China,Taiwan	Lee C.W.	2022	C57BL/6mice	mice	6w	M	PS	2μm	Micro	16mg/kg,2/w	NA	56d	Class 2	Behavioral, sensory & neuromuscular functions	activity and locomotion	impaired locomotor activity	N	oral gavage
Exposure to polystyrene microplastics impairs hippocampus-dependent learning and memory in mice	China,Taiwan	Lee C.W.	2022	C57BL/6mice	mice	6w	M	PS	2μm	Micro	16mg/kg,2/w	NA	56d	Class 2	Behavioral, sensory & neuromuscular functions	sensory perception	anxiety	N	oral gavage
Exposure to polystyrene microplastics impairs hippocampus-dependent learning and memory in mice	China,Taiwan	Lee C.W.	2022	C57BL/6mice	mice	6w	M	PS	2μm	Micro	16mg/kg,2/w	NA	56d	Class 2	Behavioral, sensory & neuromuscular functions	sensory perception	memory functions	Y	oral gavage
Exposure to polystyrene microplastics impairs hippocampus-dependent learning and memory in mice	China,Taiwan	Lee C.W.	2022	C57BL/6mice	mice	6w	M	PS	2μm	Micro	16mg/kg,2/w	NA	56d	Class 2	Behavioral, sensory & neuromuscular functions	sensory perception	IEGS	Y	oral gavage
Exposure to polystyrene microplastics impairs hippocampus-dependent learning and memory in mice	China,Taiwan	Lee C.W.	2022	C57BL/6mice	mice	6w	M	PS	2μm	Micro	16mg/kg,2/w	NA	56d	Class 2	Behavioral, sensory & neuromuscular functions	sensory perception	Arc	Y	oral gavage
Exposure to polystyrene microplastics impairs hippocampus-dependent learning and memory in mice	China,Taiwan	Lee C.W.	2022	C57BL/6mice	mice	6w	M	PS	2μm	Micro	16mg/kg,2/w	NA	56d	Class 2	Immune system	Inflammatory cytokine level	TNF-α	Y	oral gavage
Exposure to polystyrene microplastics impairs hippocampus-dependent learning and memory in mice	China,Taiwan	Lee C.W.	2022	C57BL/6mice	mice	6w	M	PS	2μm	Micro	16mg/kg,2/w	NA	56d	Class 2	Immune system	Inflammatory cytokine level	IL-1β	Y	oral gavage
Exposure to polystyrene microplastics impairs hippocampus-dependent learning and memory in mice	China,Taiwan	Lee C.W.	2022	C57BL/6mice	mice	6w	F	PS	2μm	Micro	16mg/kg,2/w	NA	56d	Class 2	Behavioral, sensory & neuromuscular functions	sensory perception	IEGS	N	oral gavage
Exposure to polystyrene microplastics impairs hippocampus-dependent learning and memory in mice	China,Taiwan	Lee C.W.	2022	C57BL/6mice	mice	6w	F	PS	2μm	Micro	16mg/kg,2/w	NA	56d	Class 2	Behavioral, sensory & neuromuscular functions	sensory perception	Arc	N	oral gavage
Exposure to polystyrene microplastics impairs hippocampus-dependent learning and memory in mice	China,Taiwan	Lee C.W.	2022	C57BL/6mice	mice	6w	F	PS	2μm	Micro	16mg/kg,2/w	NA	56d	Class 2	Immune system	Inflammatory cytokine level	TNF-α	N	oral gavage
Exposure to polystyrene microplastics impairs hippocampus-dependent learning and memory in mice	China,Taiwan	Lee C.W.	2022	C57BL/6mice	mice	6w	F	PS	2μm	Micro	16mg/kg,2/w	NA	56d	Class 2	Immune system	Inflammatory cytokine level	IL-1β	N	oral gavage
Impacts of polystyrene microplastic on the gut barrier, microbiota and metabolism of mice	China	Jin Y.	2019	ICR mice	mice	5w	NA	PS	5μm	Micro	100μg/L/d	Class 3	42d	Class 2	Metabolism	amino acids metabolism	PYR	N	drinking
Impacts of polystyrene microplastic on the gut barrier, microbiota and metabolism of mice	China	Jin Y.	2019	ICR mice	mice	5w	NA	PS	5μm	Micro	100μg/L/d	Class 3	42d	Class 2	Metabolism	lipid metabolism	TG	Y	drinking
Impacts of polystyrene microplastic on the gut barrier, microbiota and metabolism of mice	China	Jin Y.	2019	ICR mice	mice	5w	NA	PS	5μm	Micro	100μg/L/d	Class 3	42d	Class 2	Metabolism	lipid metabolism	TCH	N	drinking
Impacts of polystyrene microplastic on the gut barrier, microbiota and metabolism of mice	China	Jin Y.	2019	ICR mice	mice	5w	NA	PS	5μm	Micro	100μg/L/d	Class 3	42d	Class 2	Metabolism	amino acids metabolism	ARG	N	drinking
Impacts of polystyrene microplastic on the gut barrier, microbiota and metabolism of mice	China	Jin Y.	2019	ICR mice	mice	5w	NA	PS	5μm	Micro	100μg/L/d	Class 3	42d	Class 2	Metabolism	lipid metabolism	FAH	N	drinking
Impacts of polystyrene microplastic on the gut barrier, microbiota and metabolism of mice	China	Jin Y.	2019	ICR mice	mice	5w	NA	PS	5μm	Micro	100μg/L/d	Class 3	42d	Class 2	Gut system	digestive tract histopathology	change in mucus secretion	Y	drinking
Impacts of polystyrene microplastic on the gut barrier, microbiota and metabolism of mice	China	Jin Y.	2019	ICR mice	mice	5w	NA	PS	5μm	Micro	100μg/L/d	Class 3	42d	Class 2	Gut system	gut microbiota	Actinobacteria	N	drinking
Impacts of polystyrene microplastic on the gut barrier, microbiota and metabolism of mice	China	Jin Y.	2019	ICR mice	mice	5w	NA	PS	5μm	Micro	100μg/L/d	Class 3	42d	Class 2	Gut system	gut microbiota	Bacteroidetes	N	drinking
Impacts of polystyrene microplastic on the gut barrier, microbiota and metabolism of mice	China	Jin Y.	2019	ICR mice	mice	5w	NA	PS	5μm	Micro	100μg/L/d	Class 3	42d	Class 2	Gut system	gut microbiota	Firmicutes	Y	drinking
Impacts of polystyrene microplastic on the gut barrier, microbiota and metabolism of mice	China	Jin Y.	2019	ICR mice	mice	5w	NA	PS	5μm	Micro	100μg/L/d	Class 3	42d	Class 2	Gut system	gut microbiota	α-proteobacteria	N	drinking
Impacts of polystyrene microplastic on the gut barrier, microbiota and metabolism of mice	China	Jin Y.	2019	ICR mice	mice	5w	NA	PS	5μm	Micro	100μg/L/d	Class 3	42d	Class 2	Gut system	gut microbiota	β-proteobacteria	Y	drinking
Impacts of polystyrene microplastic on the gut barrier, microbiota and metabolism of mice	China	Jin Y.	2019	ICR mice	mice	5w	NA	PS	5μm	Micro	100μg/L/d	Class 3	42d	Class 2	Gut system	gut microbiota	γ-proteobacteria	N	drinking
Impacts of polystyrene microplastic on the gut barrier, microbiota and metabolism of mice	China	Jin Y.	2019	ICR mice	mice	5w	NA	PS	5μm	Micro	100μg/L/d	Class 3	42d	Class 2	Metabolism	lipid metabolism	I	N	drinking
Impacts of polystyrene microplastic on the gut barrier, microbiota and metabolism of mice	China	Jin Y.	2019	ICR mice	mice	5w	NA	PS	5μm	Micro	100μg/L/d	Class 3	42d	Class 2	Metabolism	lipid metabolism	TBA in liver	N	drinking
Impacts of polystyrene microplastic on the gut barrier, microbiota and metabolism of mice	China	Jin Y.	2019	ICR mice	mice	5w	NA	PS	5μm	Micro	1000μg/L/d	Class 4	42d	Class 2	Metabolism	amino acids metabolism	PYR	N	drinking
Impacts of polystyrene microplastic on the gut barrier, microbiota and metabolism of mice	China	Jin Y.	2019	ICR mice	mice	5w	NA	PS	5μm	Micro	1000μg/L/d	Class 4	42d	Class 2	Metabolism	lipid metabolism	TG	N	drinking
Impacts of polystyrene microplastic on the gut barrier, microbiota and metabolism of mice	China	Jin Y.	2019	ICR mice	mice	5w	NA	PS	5μm	Micro	1000μg/L/d	Class 4	42d	Class 2	Metabolism	lipid metabolism	TCH	N	drinking
Impacts of polystyrene microplastic on the gut barrier, microbiota and metabolism of mice	China	Jin Y.	2019	ICR mice	mice	5w	NA	PS	5μm	Micro	1000μg/L/d	Class 4	42d	Class 2	Metabolism	amino acids metabolism	ARG	Y	drinking
Impacts of polystyrene microplastic on the gut barrier, microbiota and metabolism of mice	China	Jin Y.	2019	ICR mice	mice	5w	NA	PS	5μm	Micro	1000μg/L/d	Class 4	42d	Class 2	Metabolism	lipid metabolism	FAH	Y	drinking
Impacts of polystyrene microplastic on the gut barrier, microbiota and metabolism of mice	China	Jin Y.	2019	ICR mice	mice	5w	NA	PS	5μm	Micro	1000μg/L/d	Class 4	42d	Class 2	Gut system	gut microbiota	Actinobacteria	N	drinking
Impacts of polystyrene microplastic on the gut barrier, microbiota and metabolism of mice	China	Jin Y.	2019	ICR mice	mice	5w	NA	PS	5μm	Micro	1000μg/L/d	Class 4	42d	Class 2	Gut system	gut microbiota	Bacteroidetes	N	drinking
Impacts of polystyrene microplastic on the gut barrier, microbiota and metabolism of mice	China	Jin Y.	2019	ICR mice	mice	5w	NA	PS	5μm	Micro	1000μg/L/d	Class 4	42d	Class 2	Gut system	gut microbiota	Firmicutes	N	drinking
Impacts of polystyrene microplastic on the gut barrier, microbiota and metabolism of mice	China	Jin Y.	2019	ICR mice	mice	5w	NA	PS	5μm	Micro	1000μg/L/d	Class 4	42d	Class 2	Gut system	gut microbiota	α-proteobacteria	Y	drinking
Impacts of polystyrene microplastic on the gut barrier, microbiota and metabolism of mice	China	Jin Y.	2019	ICR mice	mice	5w	NA	PS	5μm	Micro	1000μg/L/d	Class 4	42d	Class 2	Gut system	gut microbiota	β-proteobacteria	N	drinking
Impacts of polystyrene microplastic on the gut barrier, microbiota and metabolism of mice	China	Jin Y.	2019	ICR mice	mice	5w	NA	PS	5μm	Micro	1000μg/L/d	Class 4	42d	Class 2	Gut system	gut microbiota	γ-proteobacteria	Y	drinking
Impacts of polystyrene microplastic on the gut barrier, microbiota and metabolism of mice	China	Jin Y.	2019	ICR mice	mice	5w	NA	PS	5μm	Micro	1000μg/L/d	Class 4	42d	Class 2	Metabolism	lipid metabolism	TBA in serum	N	drinking
Impacts of polystyrene microplastic on the gut barrier, microbiota and metabolism of mice	China	Jin Y.	2019	ICR mice	mice	5w	NA	PS	5μm	Micro	1000μg/L/d	Class 4	42d	Class 2	Metabolism	lipid metabolism	TBA in liver	Y	drinking
In vivo impact assessment of orally administered polystyrene nanoplastics: biodistribution, toxicity,and inflammatory response in mice	Korea	Choi Y.J.	2021	ICR mice	mice	7w	M	PS	500nm	Nano	5mg/kg/d	Class 1	14d	Class 1	Behavioral, sensory & neuromuscular functions	activity and locomotion	feeding behavior	N	oral gavage
In vivo impact assessment of orally administered polystyrene nanoplastics: biodistribution, toxicity,and inflammatory response in mice	Korea	Choi Y.J.	2021	ICR mice	mice	7w	M	PS	500nm	Nano	5mg/kg/d	Class 1	14d	Class 1	Fitness	growth	change in weight	N	oral gavage
In vivo impact assessment of orally administered polystyrene nanoplastics: biodistribution, toxicity,and inflammatory response in mice	Korea	Choi Y.J.	2021	ICR mice	mice	7w	M	PS	500nm	Nano	5mg/kg/d	Class 1	14d	Class 1	Behavioral, sensory & neuromuscular functions	consumption	water consumption	Y	oral gavage
In vivo impact assessment of orally administered polystyrene nanoplastics: biodistribution, toxicity,and inflammatory response in mice	Korea	Choi Y.J.	2021	ICR mice	mice	7w	M	PS	500nm	Nano	5mg/kg/d	Class 1	14d	Class 1	Metabolism	detoxification	AST	N	oral gavage
In vivo impact assessment of orally administered polystyrene nanoplastics: biodistribution, toxicity,and inflammatory response in mice	Korea	Choi Y.J.	2021	ICR mice	mice	7w	M	PS	500nm	Nano	5mg/kg/d	Class 1	14d	Class 1	Metabolism	detoxification	ALT	N	oral gavage
In vivo impact assessment of orally administered polystyrene nanoplastics: biodistribution, toxicity,and inflammatory response in mice	Korea	Choi Y.J.	2021	ICR mice	mice	7w	M	PS	500nm	Nano	5mg/kg/d	Class 1	14d	Class 1	Metabolism	carbohydrate metabolism	LDH	N	oral gavage
In vivo impact assessment of orally administered polystyrene nanoplastics: biodistribution, toxicity,and inflammatory response in mice	Korea	Choi Y.J.	2021	ICR mice	mice	7w	M	PS	500nm	Nano	5mg/kg/d	Class 1	14d	Class 1	Metabolism	amino acids metabolism	BUN	N	oral gavage
In vivo impact assessment of orally administered polystyrene nanoplastics: biodistribution, toxicity,and inflammatory response in mice	Korea	Choi Y.J.	2021	ICR mice	mice	7w	M	PS	500nm	Nano	5mg/kg/d	Class 1	14d	Class 1	Metabolism	detoxification	ALP	N	oral gavage
In vivo impact assessment of orally administered polystyrene nanoplastics: biodistribution, toxicity,and inflammatory response in mice	Korea	Choi Y.J.	2021	ICR mice	mice	7w	M	PS	500nm	Nano	5mg/kg/d	Class 1	14d	Class 1	Visceral organ injury	organ histopathology	liver, kidney	N	oral gavage
In vivo impact assessment of orally administered polystyrene nanoplastics: biodistribution, toxicity,and inflammatory response in mice	Korea	Choi Y.J.	2021	ICR mice	mice	7w	M	PS	500nm	Nano	5mg/kg/d	Class 1	14d	Class 1	Gut system	intestinal permeability and barrier function	intestinal mucosal layer	Y	oral gavage
In vivo impact assessment of orally administered polystyrene nanoplastics: biodistribution, toxicity,and inflammatory response in mice	Korea	Choi Y.J.	2021	ICR mice	mice	7w	M	PS	500nm	Nano	5mg/kg/d	Class 1	14d	Class 1	Immune system	Inflammatory cytokine level	iNOS	Y	oral gavage
In vivo impact assessment of orally administered polystyrene nanoplastics: biodistribution, toxicity,and inflammatory response in mice	Korea	Choi Y.J.	2021	ICR mice	mice	7w	M	PS	500nm	Nano	5mg/kg/d	Class 1	14d	Class 1	Immune system	Inflammatory cytokine level	COX-2	Y	oral gavage
In vivo impact assessment of orally administered polystyrene nanoplastics: biodistribution, toxicity,and inflammatory response in mice	Korea	Choi Y.J.	2021	ICR mice	mice	7w	M	PS	500nm	Nano	5mg/kg/d	Class 1	14d	Class 1	Immune system	Inflammatory cytokine level	NF-kB	Y	oral gavage
In vivo impact assessment of orally administered polystyrene nanoplastics: biodistribution, toxicity,and inflammatory response in mice	Korea	Choi Y.J.	2021	ICR mice	mice	7w	M	PS	500nm	Nano	5mg/kg/d	Class 1	14d	Class 1	Immune system	Inflammatory cytokine level	TNF-α	Y	oral gavage
In vivo impact assessment of orally administered polystyrene nanoplastics: biodistribution, toxicity,and inflammatory response in mice	Korea	Choi Y.J.	2021	ICR mice	mice	7w	M	PS	500nm	Nano	5mg/kg/d	Class 1	14d	Class 1	Immune system	Inflammatory cytokine level	IL-1α	Y	oral gavage
In vivo impact assessment of orally administered polystyrene nanoplastics: biodistribution, toxicity,and inflammatory response in mice	Korea	Choi Y.J.	2021	ICR mice	mice	7w	M	PS	500nm	Nano	5mg/kg/d	Class 1	14d	Class 1	Metabolism	oxidative stress	ROS in kindey	Y	oral gavage
In vivo impact assessment of orally administered polystyrene nanoplastics: biodistribution, toxicity,and inflammatory response in mice	Korea	Choi Y.J.	2021	ICR mice	mice	7w	M	PS	500nm	Nano	5mg/kg/d	Class 1	14d	Class 1	Metabolism	oxidative stress	ROS in liver	N	oral gavage
In vivo impact assessment of orally administered polystyrene nanoplastics: biodistribution, toxicity,and inflammatory response in mice	Korea	Choi Y.J.	2021	ICR mice	mice	7w	M	PS	500nm	Nano	5mg/kg/d	Class 1	14d	Class 1	Metabolism	oxidative stress	SOD	Y	oral gavage
In vivo impact assessment of orally administered polystyrene nanoplastics: biodistribution, toxicity,and inflammatory response in mice	Korea	Choi Y.J.	2021	ICR mice	mice	7w	M	PS	500nm	Nano	5mg/kg/d	Class 1	14d	Class 1	Immune system	Inflammatory cytokine level	IL-6	Y	oral gavage
In vivo impact assessment of orally administered polystyrene nanoplastics: biodistribution, toxicity,and inflammatory response in mice	Korea	Choi Y.J.	2021	ICR mice	mice	7w	M	PS	500nm	Nano	25mg/kg/d	Class 2	14d	Class 1	Behavioral, sensory & neuromuscular functions	activity and locomotion	feeding behavior	N	oral gavage
In vivo impact assessment of orally administered polystyrene nanoplastics: biodistribution, toxicity,and inflammatory response in mice	Korea	Choi Y.J.	2021	ICR mice	mice	7w	M	PS	500nm	Nano	25mg/kg/d	Class 2	14d	Class 1	Fitness	growth	change in weight	N	oral gavage
In vivo impact assessment of orally administered polystyrene nanoplastics: biodistribution, toxicity,and inflammatory response in mice	Korea	Choi Y.J.	2021	ICR mice	mice	7w	M	PS	500nm	Nano	25mg/kg/d	Class 2	14d	Class 1	Behavioral, sensory & neuromuscular functions	consumption	water consumption	Y	oral gavage
In vivo impact assessment of orally administered polystyrene nanoplastics: biodistribution, toxicity,and inflammatory response in mice	Korea	Choi Y.J.	2021	ICR mice	mice	7w	M	PS	500nm	Nano	25mg/kg/d	Class 2	14d	Class 1	Metabolism	detoxification	AST	N	oral gavage
In vivo impact assessment of orally administered polystyrene nanoplastics: biodistribution, toxicity,and inflammatory response in mice	Korea	Choi Y.J.	2021	ICR mice	mice	7w	M	PS	500nm	Nano	25mg/kg/d	Class 2	14d	Class 1	Metabolism	detoxification	ALT	N	oral gavage
In vivo impact assessment of orally administered polystyrene nanoplastics: biodistribution, toxicity,and inflammatory response in mice	Korea	Choi Y.J.	2021	ICR mice	mice	7w	M	PS	500nm	Nano	25mg/kg/d	Class 2	14d	Class 1	Metabolism	carbohydrate metabolism	LDH	N	oral gavage
In vivo impact assessment of orally administered polystyrene nanoplastics: biodistribution, toxicity,and inflammatory response in mice	Korea	Choi Y.J.	2021	ICR mice	mice	7w	M	PS	500nm	Nano	25mg/kg/d	Class 2	14d	Class 1	Metabolism	amino acids metabolism	BUN	N	oral gavage
In vivo impact assessment of orally administered polystyrene nanoplastics: biodistribution, toxicity,and inflammatory response in mice	Korea	Choi Y.J.	2021	ICR mice	mice	7w	M	PS	500nm	Nano	25mg/kg/d	Class 2	14d	Class 1	Metabolism	detoxification	ALP	N	oral gavage
In vivo impact assessment of orally administered polystyrene nanoplastics: biodistribution, toxicity,and inflammatory response in mice	Korea	Choi Y.J.	2021	ICR mice	mice	7w	M	PS	500nm	Nano	25mg/kg/d	Class 2	14d	Class 1	Gut system	intestinal permeability and barrier function	intestinal mucosal layer	Y	oral gavage
In vivo impact assessment of orally administered polystyrene nanoplastics: biodistribution, toxicity,and inflammatory response in mice	Korea	Choi Y.J.	2021	ICR mice	mice	7w	M	PS	500nm	Nano	25mg/kg/d	Class 2	14d	Class 1	Immune system	Inflammatory cytokine level	iNOS	Y	oral gavage
In vivo impact assessment of orally administered polystyrene nanoplastics: biodistribution, toxicity,and inflammatory response in mice	Korea	Choi Y.J.	2021	ICR mice	mice	7w	M	PS	500nm	Nano	25mg/kg/d	Class 2	14d	Class 1	Immune system	Inflammatory cytokine level	COX-2	Y	oral gavage
In vivo impact assessment of orally administered polystyrene nanoplastics: biodistribution, toxicity,and inflammatory response in mice	Korea	Choi Y.J.	2021	ICR mice	mice	7w	M	PS	500nm	Nano	25mg/kg/d	Class 2	14d	Class 1	Immune system	Inflammatory cytokine level	NF-kB	Y	oral gavage
In vivo impact assessment of orally administered polystyrene nanoplastics: biodistribution, toxicity,and inflammatory response in mice	Korea	Choi Y.J.	2021	ICR mice	mice	7w	M	PS	500nm	Nano	25mg/kg/d	Class 2	14d	Class 1	Immune system	Inflammatory cytokine level	TNF-α	Y	oral gavage
In vivo impact assessment of orally administered polystyrene nanoplastics: biodistribution, toxicity,and inflammatory response in mice	Korea	Choi Y.J.	2021	ICR mice	mice	7w	M	PS	500nm	Nano	25mg/kg/d	Class 2	14d	Class 1	Immune system	Inflammatory cytokine level	IL-1α	Y	oral gavage
In vivo impact assessment of orally administered polystyrene nanoplastics: biodistribution, toxicity,and inflammatory response in mice	Korea	Choi Y.J.	2021	ICR mice	mice	7w	M	PS	500nm	Nano	25mg/kg/d	Class 2	14d	Class 1	Metabolism	oxidative stress	ROS in liver	N	oral gavage
In vivo impact assessment of orally administered polystyrene nanoplastics: biodistribution, toxicity,and inflammatory response in mice	Korea	Choi Y.J.	2021	ICR mice	mice	7w	M	PS	500nm	Nano	25mg/kg/d	Class 2	14d	Class 1	Metabolism	oxidative stress	ROS in kindey	Y	oral gavage
In vivo impact assessment of orally administered polystyrene nanoplastics: biodistribution, toxicity,and inflammatory response in mice	Korea	Choi Y.J.	2021	ICR mice	mice	7w	M	PS	500nm	Nano	25mg/kg/d	Class 2	14d	Class 1	Metabolism	oxidative stress	SOD	Y	oral gavage
In vivo impact assessment of orally administered polystyrene nanoplastics: biodistribution, toxicity,and inflammatory response in mice	Korea	Choi Y.J.	2021	ICR mice	mice	7w	M	PS	500nm	Nano	25mg/kg/d	Class 2	14d	Class 1	Immune system	Inflammatory cytokine level	IL-6	Y	oral gavage
In vivo impact assessment of orally administered polystyrene nanoplastics: biodistribution, toxicity,and inflammatory response in mice	Korea	Choi Y.J.	2021	ICR mice	mice	7w	M	PS	500nm	Nano	50mg/kg/d	Class 2	14d	Class 1	Behavioral, sensory & neuromuscular functions	activity and locomotion	feeding behavior	N	oral gavage
In vivo impact assessment of orally administered polystyrene nanoplastics: biodistribution, toxicity,and inflammatory response in mice	Korea	Choi Y.J.	2021	ICR mice	mice	7w	M	PS	500nm	Nano	50mg/kg/d	Class 2	14d	Class 1	Fitness	growth	change in weight	N	oral gavage
In vivo impact assessment of orally administered polystyrene nanoplastics: biodistribution, toxicity,and inflammatory response in mice	Korea	Choi Y.J.	2021	ICR mice	mice	7w	M	PS	500nm	Nano	50mg/kg/d	Class 2	14d	Class 1	Behavioral, sensory & neuromuscular functions	consumption	water consumption	Y	oral gavage
In vivo impact assessment of orally administered polystyrene nanoplastics: biodistribution, toxicity,and inflammatory response in mice	Korea	Choi Y.J.	2021	ICR mice	mice	7w	M	PS	500nm	Nano	50mg/kg/d	Class 2	14d	Class 1	Metabolism	detoxification	AST	N	oral gavage
In vivo impact assessment of orally administered polystyrene nanoplastics: biodistribution, toxicity,and inflammatory response in mice	Korea	Choi Y.J.	2021	ICR mice	mice	7w	M	PS	500nm	Nano	50mg/kg/d	Class 2	14d	Class 1	Metabolism	detoxification	ALT	N	oral gavage
In vivo impact assessment of orally administered polystyrene nanoplastics: biodistribution, toxicity,and inflammatory response in mice	Korea	Choi Y.J.	2021	ICR mice	mice	7w	M	PS	500nm	Nano	50mg/kg/d	Class 2	14d	Class 1	Metabolism	carbohydrate metabolism	LDH	N	oral gavage
In vivo impact assessment of orally administered polystyrene nanoplastics: biodistribution, toxicity,and inflammatory response in mice	Korea	Choi Y.J.	2021	ICR mice	mice	7w	M	PS	500nm	Nano	50mg/kg/d	Class 2	14d	Class 1	Metabolism	amino acids metabolism	BUN	N	oral gavage
In vivo impact assessment of orally administered polystyrene nanoplastics: biodistribution, toxicity,and inflammatory response in mice	Korea	Choi Y.J.	2021	ICR mice	mice	7w	M	PS	500nm	Nano	50mg/kg/d	Class 2	14d	Class 1	Metabolism	detoxification	ALP	N	oral gavage
In vivo impact assessment of orally administered polystyrene nanoplastics: biodistribution, toxicity,and inflammatory response in mice	Korea	Choi Y.J.	2021	ICR mice	mice	7w	M	PS	500nm	Nano	50mg/kg/d	Class 2	14d	Class 1	Gut system	intestinal permeability and barrier function	intestinal mucosal layer	Y	oral gavage
In vivo impact assessment of orally administered polystyrene nanoplastics: biodistribution, toxicity,and inflammatory response in mice	Korea	Choi Y.J.	2021	ICR mice	mice	7w	M	PS	500nm	Nano	50mg/kg/d	Class 2	14d	Class 1	Immune system	Inflammatory cytokine level	iNOS	Y	oral gavage
In vivo impact assessment of orally administered polystyrene nanoplastics: biodistribution, toxicity,and inflammatory response in mice	Korea	Choi Y.J.	2021	ICR mice	mice	7w	M	PS	500nm	Nano	50mg/kg/d	Class 2	14d	Class 1	Immune system	Inflammatory cytokine level	COX-2	Y	oral gavage
In vivo impact assessment of orally administered polystyrene nanoplastics: biodistribution, toxicity,and inflammatory response in mice	Korea	Choi Y.J.	2021	ICR mice	mice	7w	M	PS	500nm	Nano	50mg/kg/d	Class 2	14d	Class 1	Immune system	Inflammatory cytokine level	NF-kB	Y	oral gavage
In vivo impact assessment of orally administered polystyrene nanoplastics: biodistribution, toxicity,and inflammatory response in mice	Korea	Choi Y.J.	2021	ICR mice	mice	7w	M	PS	500nm	Nano	50mg/kg/d	Class 2	14d	Class 1	Immune system	Inflammatory cytokine level	TNF-α	Y	oral gavage
In vivo impact assessment of orally administered polystyrene nanoplastics: biodistribution, toxicity,and inflammatory response in mice	Korea	Choi Y.J.	2021	ICR mice	mice	7w	M	PS	500nm	Nano	50mg/kg/d	Class 2	14d	Class 1	Immune system	Inflammatory cytokine level	IL-1α	Y	oral gavage
In vivo impact assessment of orally administered polystyrene nanoplastics: biodistribution, toxicity,and inflammatory response in mice	Korea	Choi Y.J.	2021	ICR mice	mice	7w	M	PS	500nm	Nano	50mg/kg/d	Class 2	14d	Class 1	Immune system	Inflammatory cytokine level	IL-6	Y	oral gavage
In vivo impact assessment of orally administered polystyrene nanoplastics: biodistribution, toxicity,and inflammatory response in mice	Korea	Choi Y.J.	2021	ICR mice	mice	7w	M	PS	500nm	Nano	50mg/kg/d	Class 2	14d	Class 1	Metabolism	oxidative stress	ROS in liver	N	oral gavage
In vivo impact assessment of orally administered polystyrene nanoplastics: biodistribution, toxicity,and inflammatory response in mice	Korea	Choi Y.J.	2021	ICR mice	mice	7w	M	PS	500nm	Nano	50mg/kg/d	Class 2	14d	Class 1	Metabolism	oxidative stress	ROS in kindey	Y	oral gavage
In vivo impact assessment of orally administered polystyrene nanoplastics: biodistribution, toxicity,and inflammatory response in mice	Korea	Choi Y.J.	2021	ICR mice	mice	7w	M	PS	500nm	Nano	50mg/kg/d	Class 2	14d	Class 1	Metabolism	oxidative stress	SOD	Y	oral gavage
Inflammatory response in the mid colon of ICR mice treated with polystyrene microplastics for two weeks	Korea	Choi Y.J.	2021	ICR mice	mice	NA	NA	PS	0.5μm	Nano	10μg/L/d	Class 2	14d	Class 1	Gut system	intestinal permeability and barrier function	thicknesses of the mucosa	Y	drinking
Inflammatory response in the mid colon of ICR mice treated with polystyrene microplastics for two weeks	Korea	Choi Y.J.	2021	ICR mice	mice	NA	NA	PS	0.5μm	Nano	10μg/L/d	Class 2	14d	Class 1	Gut system	intestinal permeability and barrier function	muscle	Y	drinking
Inflammatory response in the mid colon of ICR mice treated with polystyrene microplastics for two weeks	Korea	Choi Y.J.	2021	ICR mice	mice	NA	NA	PS	0.5μm	Nano	10μg/L/d	Class 2	14d	Class 1	Immune system	Inflammatory cytokine level	NLRP3	Y	drinking
Inflammatory response in the mid colon of ICR mice treated with polystyrene microplastics for two weeks	Korea	Choi Y.J.	2021	ICR mice	mice	NA	NA	PS	0.5μm	Nano	10μg/L/d	Class 2	14d	Class 1	Immune system	Inflammatory cytokine level	CAS-1	N	drinking
Inflammatory response in the mid colon of ICR mice treated with polystyrene microplastics for two weeks	Korea	Choi Y.J.	2021	ICR mice	mice	NA	NA	PS	0.5μm	Nano	10μg/L/d	Class 2	14d	Class 1	Immune system	Inflammatory cytokine level	ASC	Y	drinking
Inflammatory response in the mid colon of ICR mice treated with polystyrene microplastics for two weeks	Korea	Choi Y.J.	2021	ICR mice	mice	NA	NA	PS	0.5μm	Nano	10μg/L/d	Class 2	14d	Class 1	Immune system	Inflammatory cytokine level	NF-kB	N	drinking
Inflammatory response in the mid colon of ICR mice treated with polystyrene microplastics for two weeks	Korea	Choi Y.J.	2021	ICR mice	mice	NA	NA	PS	0.5μm	Nano	10μg/L/d	Class 2	14d	Class 1	Immune system	Inflammatory cytokine level	TNF-α	Y	drinking
Inflammatory response in the mid colon of ICR mice treated with polystyrene microplastics for two weeks	Korea	Choi Y.J.	2021	ICR mice	mice	NA	NA	PS	0.5μm	Nano	10μg/L/d	Class 2	14d	Class 1	Immune system	Inflammatory cytokine level	IL-1β	Y	drinking
Inflammatory response in the mid colon of ICR mice treated with polystyrene microplastics for two weeks	Korea	Choi Y.J.	2021	ICR mice	mice	NA	NA	PS	0.5μm	Nano	10μg/L/d	Class 2	14d	Class 1	Immune system	Inflammatory cytokine level	IL-6	Y	drinking
Inflammatory response in the mid colon of ICR mice treated with polystyrene microplastics for two weeks	Korea	Choi Y.J.	2021	ICR mice	mice	NA	NA	PS	0.5μm	Nano	10μg/L/d	Class 2	14d	Class 1	Immune system	Inflammatory cytokine level	TGF-β	Y	drinking
Inflammatory response in the mid colon of ICR mice treated with polystyrene microplastics for two weeks	Korea	Choi Y.J.	2021	ICR mice	mice	NA	NA	PS	0.5μm	Nano	10μg/L/d	Class 2	14d	Class 1	Immune system	Inflammatory cytokine level	IL-10	Y	drinking
Inflammatory response in the mid colon of ICR mice treated with polystyrene microplastics for two weeks	Korea	Choi Y.J.	2021	ICR mice	mice	NA	NA	PS	0.5μm	Nano	50μg/L/d	Class 2	14d	Class 1	Gut system	intestinal permeability and barrier function	thicknesses of the mucosa	Y	drinking
Inflammatory response in the mid colon of ICR mice treated with polystyrene microplastics for two weeks	Korea	Choi Y.J.	2021	ICR mice	mice	NA	NA	PS	0.5μm	Nano	50μg/L/d	Class 2	14d	Class 1	Gut system	intestinal permeability and barrier function	muscle	Y	drinking
Inflammatory response in the mid colon of ICR mice treated with polystyrene microplastics for two weeks	Korea	Choi Y.J.	2021	ICR mice	mice	NA	NA	PS	0.5μm	Nano	50μg/L/d	Class 2	14d	Class 1	Immune system	Inflammatory cytokine level	NLRP3	Y	drinking
Inflammatory response in the mid colon of ICR mice treated with polystyrene microplastics for two weeks	Korea	Choi Y.J.	2021	ICR mice	mice	NA	NA	PS	0.5μm	Nano	50μg/L/d	Class 2	14d	Class 1	Immune system	Inflammatory cytokine level	CAS-1	Y	drinking
Inflammatory response in the mid colon of ICR mice treated with polystyrene microplastics for two weeks	Korea	Choi Y.J.	2021	ICR mice	mice	NA	NA	PS	0.5μm	Nano	50μg/L/d	Class 2	14d	Class 1	Immune system	Inflammatory cytokine level	ASC	Y	drinking
Inflammatory response in the mid colon of ICR mice treated with polystyrene microplastics for two weeks	Korea	Choi Y.J.	2021	ICR mice	mice	NA	NA	PS	0.5μm	Nano	50μg/L/d	Class 2	14d	Class 1	Immune system	Inflammatory cytokine level	NF-kB	Y	drinking
Inflammatory response in the mid colon of ICR mice treated with polystyrene microplastics for two weeks	Korea	Choi Y.J.	2021	ICR mice	mice	NA	NA	PS	0.5μm	Nano	50μg/L/d	Class 2	14d	Class 1	Immune system	Inflammatory cytokine level	TNF-α	Y	drinking
Inflammatory response in the mid colon of ICR mice treated with polystyrene microplastics for two weeks	Korea	Choi Y.J.	2021	ICR mice	mice	NA	NA	PS	0.5μm	Nano	50μg/L/d	Class 2	14d	Class 1	Immune system	Inflammatory cytokine level	IL-1β	Y	drinking
Inflammatory response in the mid colon of ICR mice treated with polystyrene microplastics for two weeks	Korea	Choi Y.J.	2021	ICR mice	mice	NA	NA	PS	0.5μm	Nano	50μg/L/d	Class 2	14d	Class 1	Immune system	Inflammatory cytokine level	IL-6	Y	drinking
Inflammatory response in the mid colon of ICR mice treated with polystyrene microplastics for two weeks	Korea	Choi Y.J.	2021	ICR mice	mice	NA	NA	PS	0.5μm	Nano	50μg/L/d	Class 2	14d	Class 1	Immune system	Inflammatory cytokine level	TGF-β	Y	drinking
Inflammatory response in the mid colon of ICR mice treated with polystyrene microplastics for two weeks	Korea	Choi Y.J.	2021	ICR mice	mice	NA	NA	PS	0.5μm	Nano	50μg/L/d	Class 2	14d	Class 1	Immune system	Inflammatory cytokine level	IL-10	Y	drinking
Inflammatory response in the mid colon of ICR mice treated with polystyrene microplastics for two weeks	Korea	Choi Y.J.	2021	ICR mice	mice	NA	NA	PS	0.5μm	Nano	50μg/L/d	Class 2	14d	Class 1	Gut system	intestinal permeability and barrier function	thicknesses of the mucosa	Y	drinking
Inflammatory response in the mid colon of ICR mice treated with polystyrene microplastics for two weeks	Korea	Choi Y.J.	2021	ICR mice	mice	NA	NA	PS	0.5μm	Nano	50μg/L/d	Class 2	14d	Class 1	Gut system	intestinal permeability and barrier function	muscle	Y	drinking
Inflammatory response in the mid colon of ICR mice treated with polystyrene microplastics for two weeks	Korea	Choi Y.J.	2021	ICR mice	mice	NA	NA	PS	0.5μm	Nano	50μg/L/d	Class 2	14d	Class 1	Immune system	Inflammatory cytokine level	NLRP3	Y	drinking
Inflammatory response in the mid colon of ICR mice treated with polystyrene microplastics for two weeks	Korea	Choi Y.J.	2021	ICR mice	mice	NA	NA	PS	0.5μm	Nano	50μg/L/d	Class 2	14d	Class 1	Immune system	Inflammatory cytokine level	CAS-1	Y	drinking
Inflammatory response in the mid colon of ICR mice treated with polystyrene microplastics for two weeks	Korea	Choi Y.J.	2021	ICR mice	mice	NA	NA	PS	0.5μm	Nano	50μg/L/d	Class 2	14d	Class 1	Immune system	Inflammatory cytokine level	ASC	Y	drinking
Inflammatory response in the mid colon of ICR mice treated with polystyrene microplastics for two weeks	Korea	Choi Y.J.	2021	ICR mice	mice	NA	NA	PS	0.5μm	Nano	50μg/L/d	Class 2	14d	Class 1	Immune system	Inflammatory cytokine level	NF-kB	Y	drinking
Inflammatory response in the mid colon of ICR mice treated with polystyrene microplastics for two weeks	Korea	Choi Y.J.	2021	ICR mice	mice	NA	NA	PS	0.5μm	Nano	50μg/L/d	Class 2	14d	Class 1	Immune system	Inflammatory cytokine level	TNF-α	Y	drinking
Inflammatory response in the mid colon of ICR mice treated with polystyrene microplastics for two weeks	Korea	Choi Y.J.	2021	ICR mice	mice	NA	NA	PS	0.5μm	Nano	50μg/L/d	Class 2	14d	Class 1	Immune system	Inflammatory cytokine level	IL-1β	Y	drinking
Inflammatory response in the mid colon of ICR mice treated with polystyrene microplastics for two weeks	Korea	Choi Y.J.	2021	ICR mice	mice	NA	NA	PS	0.5μm	Nano	50μg/L/d	Class 2	14d	Class 1	Immune system	Inflammatory cytokine level	IL-6	Y	drinking
Inflammatory response in the mid colon of ICR mice treated with polystyrene microplastics for two weeks	Korea	Choi Y.J.	2021	ICR mice	mice	NA	NA	PS	0.5μm	Nano	50μg/L/d	Class 2	14d	Class 1	Immune system	Inflammatory cytokine level	TGF-β	Y	drinking
Inflammatory response in the mid colon of ICR mice treated with polystyrene microplastics for two weeks	Korea	Choi Y.J.	2021	ICR mice	mice	NA	NA	PS	0.5μm	Nano	50μg/L/d	Class 2	14d	Class 1	Immune system	Inflammatory cytokine level	IL-10	Y	drinking
Ingested nano- and microsized polystyrene particles surpass the intestinal barrier and accumulate in the body	Switzerland	Schwarzfischer, Marlene	2022	C57BL/6 mice	mice	NA	F	PS	50nm	Nano	0.2mg/d	Class 2	84d	Class 2	Fitness	growth	change in weight	N	oral gavage
Ingested nano- and microsized polystyrene particles surpass the intestinal barrier and accumulate in the body	Switzerland	Schwarzfischer, Marlene	2022	C57BL/6 mice	mice	NA	F	PS	50nm	Nano	0.2mg/d	Class 2	84d	Class 2	Gut system	digestive tract histopathology	Colonsocopy score	N	oral gavage
Ingested nano- and microsized polystyrene particles surpass the intestinal barrier and accumulate in the body	Switzerland	Schwarzfischer, Marlene	2022	C57BL/6 mice	mice	NA	F	PS	50nm	Nano	0.2mg/d	Class 2	84d	Class 2	Gut system	digestive tract histopathology	Histology score	N	oral gavage
Ingested nano- and microsized polystyrene particles surpass the intestinal barrier and accumulate in the body	Switzerland	Schwarzfischer, Marlene	2022	C57BL/6 mice	mice	NA	F	PS	50nm	Nano	0.2mg/d	Class 2	84d	Class 2	Fitness	growth	change in weight	N	oral gavage
Ingested nano- and microsized polystyrene particles surpass the intestinal barrier and accumulate in the body	Switzerland	Schwarzfischer, Marlene	2022	C57BL/6 mice	mice	NA	F	PS	50nm	Nano	0.2mg/d	Class 2	84d	Class 2	Gut system	digestive tract histopathology	Colonsocopy score	N	oral gavage
Ingested nano- and microsized polystyrene particles surpass the intestinal barrier and accumulate in the body	Switzerland	Schwarzfischer, Marlene	2022	C57BL/6 mice	mice	NA	F	PS	50nm	Nano	0.2mg/d	Class 2	84d	Class 2	Gut system	digestive tract histopathology	Histology score	N	oral gavage
Ingested nano- and microsized polystyrene particles surpass the intestinal barrier and accumulate in the body	Switzerland	Schwarzfischer, Marlene	2022	C57BL/6 mice	mice	NA	F	PS	1μm	Micro	0.2mg/d	Class 2	84d	Class 2	Fitness	growth	change in weight	N	oral gavage
Ingested nano- and microsized polystyrene particles surpass the intestinal barrier and accumulate in the body	Switzerland	Schwarzfischer, Marlene	2022	C57BL/6 mice	mice	NA	F	PS	1μm	Micro	0.2mg/d	Class 2	84d	Class 2	Gut system	digestive tract histopathology	Colonsocopy score	N	oral gavage
Ingested nano- and microsized polystyrene particles surpass the intestinal barrier and accumulate in the body	Switzerland	Schwarzfischer, Marlene	2022	C57BL/6 mice	mice	NA	F	PS	1μm	Micro	0.2mg/d	Class 2	84d	Class 2	Gut system	digestive tract histopathology	Histology score	N	oral gavage
Ingested nano- and microsized polystyrene particles surpass the intestinal barrier and accumulate in the body	Switzerland	Schwarzfischer, Marlene	2022	C57BL/6 mice	mice	NA	F	PS	1μm	Micro	0.2mg/d	Class 2	168d	Class 3	Fitness	growth	change in weight	N	oral gavage
Ingested nano- and microsized polystyrene particles surpass the intestinal barrier and accumulate in the body	Switzerland	Schwarzfischer, Marlene	2022	C57BL/6 mice	mice	NA	F	PS	1μm	Micro	0.2mg/d	Class 2	168d	Class 3	Gut system	digestive tract histopathology	Colonsocopy score	N	oral gavage
Ingested nano- and microsized polystyrene particles surpass the intestinal barrier and accumulate in the body	Switzerland	Schwarzfischer, Marlene	2022	C57BL/6 mice	mice	NA	F	PS	1μm	Micro	0.2mg/d	Class 2	168d	Class 3	Gut system	digestive tract histopathology	Histology score	N	oral gavage
Intratracheal administration of polystyrene microplastics induces pulmonary fibrosis by activating oxidative stress and Wnt/β-catenin signaling pathway in mice	China	Li X.	2022	C57BL/6 mice	mice	8w	M	PS	5μm	Micro	1.25mg/kg	NA	3/w,3w	NA	Visceral organ injury	organ histopathology	pulmonary fibrosis	Y	intratracheal administration
Intratracheal administration of polystyrene microplastics induces pulmonary fibrosis by activating oxidative stress and Wnt/β-catenin signaling pathway in mice	China	Li X.	2022	C57BL/6 mice	mice	8w	M	PS	5μm	Micro	1.25mg/kg	NA	3/w,3w	NA	Visceral organ injury	organ histopathology	alveolar epithelial injury	Y	intratracheal administration
Intratracheal administration of polystyrene microplastics induces pulmonary fibrosis by activating oxidative stress and Wnt/β-catenin signaling pathway in mice	China	Li X.	2022	C57BL/6 mice	mice	8w	M	PS	5μm	Micro	1.25mg/kg	NA	3/w,3w	NA	Immune system	Inflammatory cytokine level	TNF-α	Y	intratracheal administration
Intratracheal administration of polystyrene microplastics induces pulmonary fibrosis by activating oxidative stress and Wnt/β-catenin signaling pathway in mice	China	Li X.	2022	C57BL/6 mice	mice	8w	M	PS	5μm	Micro	1.25mg/kg	NA	3/w,3w	NA	Immune system	Inflammatory cytokine level	IL-1β	Y	intratracheal administration
Intratracheal administration of polystyrene microplastics induces pulmonary fibrosis by activating oxidative stress and Wnt/β-catenin signaling pathway in mice	China	Li X.	2022	C57BL/6 mice	mice	8w	M	PS	5μm	Micro	1.25mg/kg	NA	3/w,3w	NA	Metabolism	oxidative stress	SOD	N	intratracheal administration
Intratracheal administration of polystyrene microplastics induces pulmonary fibrosis by activating oxidative stress and Wnt/β-catenin signaling pathway in mice	China	Li X.	2022	C57BL/6 mice	mice	8w	M	PS	5μm	Micro	1.25mg/kg	NA	3/w,3w	NA	Metabolism	oxidative stress	GSH	Y	intratracheal administration
Intratracheal administration of polystyrene microplastics induces pulmonary fibrosis by activating oxidative stress and Wnt/β-catenin signaling pathway in mice	China	Li X.	2022	C57BL/6 mice	mice	8w	M	PS	5μm	Micro	6.25mg/kg	NA	3/w,3w	NA	Visceral organ injury	organ histopathology	pulmonary fibrosis	Y	intratracheal administration
Intratracheal administration of polystyrene microplastics induces pulmonary fibrosis by activating oxidative stress and Wnt/β-catenin signaling pathway in mice	China	Li X.	2022	C57BL/6 mice	mice	8w	M	PS	5μm	Micro	6.25mg/kg	NA	3/w,3w	NA	Visceral organ injury	organ histopathology	alveolar epithelial injury	Y	intratracheal administration
Intratracheal administration of polystyrene microplastics induces pulmonary fibrosis by activating oxidative stress and Wnt/β-catenin signaling pathway in mice	China	Li X.	2022	C57BL/6 mice	mice	8w	M	PS	5μm	Micro	6.25mg/kg	NA	3/w,3w	NA	Immune system	Inflammatory cytokine level	TNF-α	Y	intratracheal administration
Intratracheal administration of polystyrene microplastics induces pulmonary fibrosis by activating oxidative stress and Wnt/β-catenin signaling pathway in mice	China	Li X.	2022	C57BL/6 mice	mice	8w	M	PS	5μm	Micro	6.25mg/kg	NA	3/w,3w	NA	Immune system	Inflammatory cytokine level	IL-1β	Y	intratracheal administration
Intratracheal administration of polystyrene microplastics induces pulmonary fibrosis by activating oxidative stress and Wnt/β-catenin signaling pathway in mice	China	Li X.	2022	C57BL/6 mice	mice	8w	M	PS	5μm	Micro	6.25mg/kg	NA	3/w,3w	NA	Metabolism	oxidative stress	SOD	Y	intratracheal administration
Intratracheal administration of polystyrene microplastics induces pulmonary fibrosis by activating oxidative stress and Wnt/β-catenin signaling pathway in mice	China	Li X.	2022	C57BL/6 mice	mice	8w	M	PS	5μm	Micro	6.25mg/kg	NA	3/w,3w	NA	Metabolism	oxidative stress	GSH	Y	intratracheal administration
Maternal exposure to different sizes of polystyrene microplastics during gestation causes metabolic disorders in their offspring	China	Luo T.	2019	ICR mice	mice	42d	F	PS	0.5μm	Nano	100μg/L/d	NA	gestation(from GD 0 to production day)（42d）	Class 2	Fitness	survival	survival rate	N	Maternal exposure
Maternal exposure to different sizes of polystyrene microplastics during gestation causes metabolic disorders in their offspring	China	Luo T.	2019	ICR mice	mice	42d	F	PS	0.5μm	Nano	100μg/L/d	NA	gestation(from GD 0 to production day)（42d）	Class 2	Fitness	growth	change in weight	N	Maternal exposure
Maternal exposure to different sizes of polystyrene microplastics during gestation causes metabolic disorders in their offspring	China	Luo T.	2019	ICR mice	mice	42d	F	PS	0.5μm	Nano	100μg/L/d	NA	gestation(from GD 0 to production day)（42d）	Class 2	Metabolism	lipid metabolism	TG in serum	N	Maternal exposure
Maternal exposure to different sizes of polystyrene microplastics during gestation causes metabolic disorders in their offspring	China	Luo T.	2019	ICR mice	mice	42d	F	PS	0.5μm	Nano	100μg/L/d	NA	gestation(from GD 0 to production day)（42d）	Class 2	Metabolism	lipid metabolism	TC in serum	N	Maternal exposure
Maternal exposure to different sizes of polystyrene microplastics during gestation causes metabolic disorders in their offspring	China	Luo T.	2019	ICR mice	mice	42d	F	PS	0.5μm	Nano	100μg/L/d	NA	gestation(from GD 0 to production day)（42d）	Class 2	Metabolism	lipid metabolism	HDL-C in serum	N	Maternal exposure
Maternal exposure to different sizes of polystyrene microplastics during gestation causes metabolic disorders in their offspring	China	Luo T.	2019	ICR mice	mice	42d	F	PS	0.5μm	Nano	100μg/L/d	NA	gestation(from GD 0 to production day)（42d）	Class 2	Metabolism	lipid metabolism	LDL-C in serum	N	Maternal exposure
Maternal exposure to different sizes of polystyrene microplastics during gestation causes metabolic disorders in their offspring	China	Luo T.	2019	ICR mice	mice	42d	F	PS	0.5μm	Nano	100μg/L/d	NA	gestation(from GD 0 to production day)（42d）	Class 2	Metabolism	lipid metabolism	TG in liver	N	Maternal exposure
Maternal exposure to different sizes of polystyrene microplastics during gestation causes metabolic disorders in their offspring	China	Luo T.	2019	ICR mice	mice	42d	F	PS	0.5μm	Nano	100μg/L/d	NA	gestation(from GD 0 to production day)（42d）	Class 2	Metabolism	lipid metabolism	TC in liver	N	Maternal exposure
Maternal exposure to different sizes of polystyrene microplastics during gestation causes metabolic disorders in their offspring	China	Luo T.	2019	ICR mice	mice	42d	F	PS	0.5μm	Nano	100μg/L/d	NA	gestation(from GD 0 to production day)（42d）	Class 2	Metabolism	amino acids metabolism	ALA	N	Maternal exposure
Maternal exposure to different sizes of polystyrene microplastics during gestation causes metabolic disorders in their offspring	China	Luo T.	2019	ICR mice	mice	42d	F	PS	0.5μm	Nano	100μg/L/d	NA	gestation(from GD 0 to production day)（42d）	Class 2	Metabolism	amino acids metabolism	ARG	N	Maternal exposure
Maternal exposure to different sizes of polystyrene microplastics during gestation causes metabolic disorders in their offspring	China	Luo T.	2019	ICR mice	mice	42d	F	PS	0.5μm	Nano	100μg/L/d	NA	gestation(from GD 0 to production day)（42d）	Class 2	Metabolism	amino acids metabolism	CIT	N	Maternal exposure
Maternal exposure to different sizes of polystyrene microplastics during gestation causes metabolic disorders in their offspring	China	Luo T.	2019	ICR mice	mice	42d	F	PS	0.5μm	Nano	100μg/L/d	NA	gestation(from GD 0 to production day)（42d）	Class 2	Metabolism	amino acids metabolism	GLY	N	Maternal exposure
Maternal exposure to different sizes of polystyrene microplastics during gestation causes metabolic disorders in their offspring	China	Luo T.	2019	ICR mice	mice	42d	F	PS	0.5μm	Nano	100μg/L/d	NA	gestation(from GD 0 to production day)（42d）	Class 2	Metabolism	amino acids metabolism	LEU	N	Maternal exposure
Maternal exposure to different sizes of polystyrene microplastics during gestation causes metabolic disorders in their offspring	China	Luo T.	2019	ICR mice	mice	42d	F	PS	0.5μm	Nano	100μg/L/d	NA	gestation(from GD 0 to production day)（42d）	Class 2	Metabolism	amino acids metabolism	MET	Y	Maternal exposure
Maternal exposure to different sizes of polystyrene microplastics during gestation causes metabolic disorders in their offspring	China	Luo T.	2019	ICR mice	mice	42d	F	PS	0.5μm	Nano	100μg/L/d	NA	gestation(from GD 0 to production day)（42d）	Class 2	Metabolism	amino acids metabolism	ORN	N	Maternal exposure
Maternal exposure to different sizes of polystyrene microplastics during gestation causes metabolic disorders in their offspring	China	Luo T.	2019	ICR mice	mice	42d	F	PS	0.5μm	Nano	100μg/L/d	NA	gestation(from GD 0 to production day)（42d）	Class 2	Metabolism	amino acids metabolism	PHE	N	Maternal exposure
Maternal exposure to different sizes of polystyrene microplastics during gestation causes metabolic disorders in their offspring	China	Luo T.	2019	ICR mice	mice	42d	F	PS	0.5μm	Nano	100μg/L/d	NA	gestation(from GD 0 to production day)（42d）	Class 2	Metabolism	amino acids metabolism	PRO	N	Maternal exposure
Maternal exposure to different sizes of polystyrene microplastics during gestation causes metabolic disorders in their offspring	China	Luo T.	2019	ICR mice	mice	42d	F	PS	0.5μm	Nano	100μg/L/d	NA	gestation(from GD 0 to production day)（42d）	Class 2	Metabolism	amino acids metabolism	TYR	N	Maternal exposure
Maternal exposure to different sizes of polystyrene microplastics during gestation causes metabolic disorders in their offspring	China	Luo T.	2019	ICR mice	mice	42d	F	PS	0.5μm	Nano	100μg/L/d	NA	gestation(from GD 0 to production day)（42d）	Class 2	Metabolism	amino acids metabolism	VAL	N	Maternal exposure
Maternal exposure to different sizes of polystyrene microplastics during gestation causes metabolic disorders in their offspring	China	Luo T.	2019	ICR mice	mice	42d	M	PS	0.5μm	Nano	100μg/L/d	NA	gestation(from GD 0 to production day)（42d）	Class 2	Fitness	survival	survival rate	N	Maternal exposure
Maternal exposure to different sizes of polystyrene microplastics during gestation causes metabolic disorders in their offspring	China	Luo T.	2019	ICR mice	mice	42d	M	PS	0.5μm	Nano	100μg/L/d	NA	gestation(from GD 0 to production day)（42d）	Class 2	Fitness	growth	change in weight	N	Maternal exposure
Maternal exposure to different sizes of polystyrene microplastics during gestation causes metabolic disorders in their offspring	China	Luo T.	2019	ICR mice	mice	42d	M	PS	0.5μm	Nano	100μg/L/d	NA	gestation(from GD 0 to production day)（42d）	Class 2	Metabolism	lipid metabolism	TG in serum	Y	Maternal exposure
Maternal exposure to different sizes of polystyrene microplastics during gestation causes metabolic disorders in their offspring	China	Luo T.	2019	ICR mice	mice	42d	M	PS	0.5μm	Nano	100μg/L/d	NA	gestation(from GD 0 to production day)（42d）	Class 2	Metabolism	lipid metabolism	TC in serum	Y	Maternal exposure
Maternal exposure to different sizes of polystyrene microplastics during gestation causes metabolic disorders in their offspring	China	Luo T.	2019	ICR mice	mice	42d	M	PS	0.5μm	Nano	100μg/L/d	NA	gestation(from GD 0 to production day)（42d）	Class 2	Metabolism	lipid metabolism	HDL-C in serum	Y	Maternal exposure
Maternal exposure to different sizes of polystyrene microplastics during gestation causes metabolic disorders in their offspring	China	Luo T.	2019	ICR mice	mice	42d	M	PS	0.5μm	Nano	100μg/L/d	NA	gestation(from GD 0 to production day)（42d）	Class 2	Metabolism	lipid metabolism	LDL-C in serum	Y	Maternal exposure
Maternal exposure to different sizes of polystyrene microplastics during gestation causes metabolic disorders in their offspring	China	Luo T.	2019	ICR mice	mice	42d	M	PS	0.5μm	Nano	100μg/L/d	NA	gestation(from GD 0 to production day)（42d）	Class 2	Metabolism	lipid metabolism	TG in liver	N	Maternal exposure
Maternal exposure to different sizes of polystyrene microplastics during gestation causes metabolic disorders in their offspring	China	Luo T.	2019	ICR mice	mice	42d	M	PS	0.5μm	Nano	100μg/L/d	NA	gestation(from GD 0 to production day)（42d）	Class 2	Metabolism	lipid metabolism	TC in liver	N	Maternal exposure
Maternal exposure to different sizes of polystyrene microplastics during gestation causes metabolic disorders in their offspring	China	Luo T.	2019	ICR mice	mice	42d	M	PS	0.5μm	Nano	100μg/L/d	NA	gestation(from GD 0 to production day)（42d）	Class 2	Metabolism	amino acids metabolism	ALA	Y	Maternal exposure
Maternal exposure to different sizes of polystyrene microplastics during gestation causes metabolic disorders in their offspring	China	Luo T.	2019	ICR mice	mice	42d	M	PS	0.5μm	Nano	100μg/L/d	NA	gestation(from GD 0 to production day)（42d）	Class 2	Metabolism	amino acids metabolism	ARG	N	Maternal exposure
Maternal exposure to different sizes of polystyrene microplastics during gestation causes metabolic disorders in their offspring	China	Luo T.	2019	ICR mice	mice	42d	M	PS	0.5μm	Nano	100μg/L/d	NA	gestation(from GD 0 to production day)（42d）	Class 2	Metabolism	amino acids metabolism	CIT	N	Maternal exposure
Maternal exposure to different sizes of polystyrene microplastics during gestation causes metabolic disorders in their offspring	China	Luo T.	2019	ICR mice	mice	42d	M	PS	0.5μm	Nano	100μg/L/d	NA	gestation(from GD 0 to production day)（42d）	Class 2	Metabolism	amino acids metabolism	GLY	N	Maternal exposure
Maternal exposure to different sizes of polystyrene microplastics during gestation causes metabolic disorders in their offspring	China	Luo T.	2019	ICR mice	mice	42d	M	PS	0.5μm	Nano	100μg/L/d	NA	gestation(from GD 0 to production day)（42d）	Class 2	Metabolism	amino acids metabolism	LEU	N	Maternal exposure
Maternal exposure to different sizes of polystyrene microplastics during gestation causes metabolic disorders in their offspring	China	Luo T.	2019	ICR mice	mice	42d	M	PS	0.5μm	Nano	100μg/L/d	NA	gestation(from GD 0 to production day)（42d）	Class 2	Metabolism	amino acids metabolism	MET	Y	Maternal exposure
Maternal exposure to different sizes of polystyrene microplastics during gestation causes metabolic disorders in their offspring	China	Luo T.	2019	ICR mice	mice	42d	M	PS	0.5μm	Nano	100μg/L/d	NA	gestation(from GD 0 to production day)（42d）	Class 2	Metabolism	amino acids metabolism	ORN	N	Maternal exposure
Maternal exposure to different sizes of polystyrene microplastics during gestation causes metabolic disorders in their offspring	China	Luo T.	2019	ICR mice	mice	42d	M	PS	0.5μm	Nano	100μg/L/d	NA	gestation(from GD 0 to production day)（42d）	Class 2	Metabolism	amino acids metabolism	PHE	N	Maternal exposure
Maternal exposure to different sizes of polystyrene microplastics during gestation causes metabolic disorders in their offspring	China	Luo T.	2019	ICR mice	mice	42d	M	PS	0.5μm	Nano	100μg/L/d	NA	gestation(from GD 0 to production day)（42d）	Class 2	Metabolism	amino acids metabolism	PRO	N	Maternal exposure
Maternal exposure to different sizes of polystyrene microplastics during gestation causes metabolic disorders in their offspring	China	Luo T.	2019	ICR mice	mice	42d	M	PS	0.5μm	Nano	100μg/L/d	NA	gestation(from GD 0 to production day)（42d）	Class 2	Metabolism	amino acids metabolism	TYR	N	Maternal exposure
Maternal exposure to different sizes of polystyrene microplastics during gestation causes metabolic disorders in their offspring	China	Luo T.	2019	ICR mice	mice	42d	M	PS	0.5μm	Nano	100μg/L/d	NA	gestation(from GD 0 to production day)（42d）	Class 2	Metabolism	amino acids metabolism	VAL	N	Maternal exposure
Maternal exposure to different sizes of polystyrene microplastics during gestation causes metabolic disorders in their offspring	China	Luo T.	2019	ICR mice	mice	42d	F	PS	0.5μm	Nano	1000μg/L/d	NA	gestation(from GD 0 to production day)（42d）	Class 2	Fitness	survival	survival rate	N	Maternal exposure
Maternal exposure to different sizes of polystyrene microplastics during gestation causes metabolic disorders in their offspring	China	Luo T.	2019	ICR mice	mice	42d	F	PS	0.5μm	Nano	1000μg/L/d	NA	gestation(from GD 0 to production day)（42d）	Class 2	Fitness	growth	change in weight	N	Maternal exposure
Maternal exposure to different sizes of polystyrene microplastics during gestation causes metabolic disorders in their offspring	China	Luo T.	2019	ICR mice	mice	42d	F	PS	0.5μm	Nano	1000μg/L/d	NA	gestation(from GD 0 to production day)（42d）	Class 2	Metabolism	lipid metabolism	TG in serum	N	Maternal exposure
Maternal exposure to different sizes of polystyrene microplastics during gestation causes metabolic disorders in their offspring	China	Luo T.	2019	ICR mice	mice	42d	F	PS	0.5μm	Nano	1000μg/L/d	NA	gestation(from GD 0 to production day)（42d）	Class 2	Metabolism	lipid metabolism	TC in serum	N	Maternal exposure
Maternal exposure to different sizes of polystyrene microplastics during gestation causes metabolic disorders in their offspring	China	Luo T.	2019	ICR mice	mice	42d	F	PS	0.5μm	Nano	1000μg/L/d	NA	gestation(from GD 0 to production day)（42d）	Class 2	Metabolism	lipid metabolism	HDL-C in serum	N	Maternal exposure
Maternal exposure to different sizes of polystyrene microplastics during gestation causes metabolic disorders in their offspring	China	Luo T.	2019	ICR mice	mice	42d	F	PS	0.5μm	Nano	1000μg/L/d	NA	gestation(from GD 0 to production day)（42d）	Class 2	Metabolism	lipid metabolism	LDL-C in serum	N	Maternal exposure
Maternal exposure to different sizes of polystyrene microplastics during gestation causes metabolic disorders in their offspring	China	Luo T.	2019	ICR mice	mice	42d	F	PS	0.5μm	Nano	1000μg/L/d	NA	gestation(from GD 0 to production day)（42d）	Class 2	Metabolism	lipid metabolism	TG in liver	N	Maternal exposure
Maternal exposure to different sizes of polystyrene microplastics during gestation causes metabolic disorders in their offspring	China	Luo T.	2019	ICR mice	mice	42d	F	PS	0.5μm	Nano	1000μg/L/d	NA	gestation(from GD 0 to production day)（42d）	Class 2	Metabolism	lipid metabolism	TC in liver	N	Maternal exposure
Maternal exposure to different sizes of polystyrene microplastics during gestation causes metabolic disorders in their offspring	China	Luo T.	2019	ICR mice	mice	42d	F	PS	0.5μm	Nano	1000μg/L/d	NA	gestation(from GD 0 to production day)（42d）	Class 2	Metabolism	amino acids metabolism	ALA	N	Maternal exposure
Maternal exposure to different sizes of polystyrene microplastics during gestation causes metabolic disorders in their offspring	China	Luo T.	2019	ICR mice	mice	42d	F	PS	0.5μm	Nano	1000μg/L/d	NA	gestation(from GD 0 to production day)（42d）	Class 2	Metabolism	amino acids metabolism	ARG	N	Maternal exposure
Maternal exposure to different sizes of polystyrene microplastics during gestation causes metabolic disorders in their offspring	China	Luo T.	2019	ICR mice	mice	42d	F	PS	0.5μm	Nano	1000μg/L/d	NA	gestation(from GD 0 to production day)（42d）	Class 2	Metabolism	amino acids metabolism	CIT	N	Maternal exposure
Maternal exposure to different sizes of polystyrene microplastics during gestation causes metabolic disorders in their offspring	China	Luo T.	2019	ICR mice	mice	42d	F	PS	0.5μm	Nano	1000μg/L/d	NA	gestation(from GD 0 to production day)（42d）	Class 2	Metabolism	amino acids metabolism	GLY	N	Maternal exposure
Maternal exposure to different sizes of polystyrene microplastics during gestation causes metabolic disorders in their offspring	China	Luo T.	2019	ICR mice	mice	42d	F	PS	0.5μm	Nano	1000μg/L/d	NA	gestation(from GD 0 to production day)（42d）	Class 2	Metabolism	amino acids metabolism	LEU	Y	Maternal exposure
Maternal exposure to different sizes of polystyrene microplastics during gestation causes metabolic disorders in their offspring	China	Luo T.	2019	ICR mice	mice	42d	F	PS	0.5μm	Nano	1000μg/L/d	NA	gestation(from GD 0 to production day)（42d）	Class 2	Metabolism	amino acids metabolism	MET	N	Maternal exposure
Maternal exposure to different sizes of polystyrene microplastics during gestation causes metabolic disorders in their offspring	China	Luo T.	2019	ICR mice	mice	42d	F	PS	0.5μm	Nano	1000μg/L/d	NA	gestation(from GD 0 to production day)（42d）	Class 2	Metabolism	amino acids metabolism	ORN	N	Maternal exposure
Maternal exposure to different sizes of polystyrene microplastics during gestation causes metabolic disorders in their offspring	China	Luo T.	2019	ICR mice	mice	42d	F	PS	0.5μm	Nano	1000μg/L/d	NA	gestation(from GD 0 to production day)（42d）	Class 2	Metabolism	amino acids metabolism	PHE	N	Maternal exposure
Maternal exposure to different sizes of polystyrene microplastics during gestation causes metabolic disorders in their offspring	China	Luo T.	2019	ICR mice	mice	42d	F	PS	0.5μm	Nano	1000μg/L/d	NA	gestation(from GD 0 to production day)（42d）	Class 2	Metabolism	amino acids metabolism	PRO	N	Maternal exposure
Maternal exposure to different sizes of polystyrene microplastics during gestation causes metabolic disorders in their offspring	China	Luo T.	2019	ICR mice	mice	42d	F	PS	0.5μm	Nano	1000μg/L/d	NA	gestation(from GD 0 to production day)（42d）	Class 2	Metabolism	amino acids metabolism	TYR	N	Maternal exposure
Maternal exposure to different sizes of polystyrene microplastics during gestation causes metabolic disorders in their offspring	China	Luo T.	2019	ICR mice	mice	42d	F	PS	0.5μm	Nano	1000μg/L/d	NA	gestation(from GD 0 to production day)（42d）	Class 2	Metabolism	amino acids metabolism	VAL	Y	Maternal exposure
Maternal exposure to different sizes of polystyrene microplastics during gestation causes metabolic disorders in their offspring	China	Luo T.	2019	ICR mice	mice	42d	M	PS	0.5μm	Nano	1000μg/L/d	NA	gestation(from GD 0 to production day)（42d）	Class 2	Fitness	survival	survival rate	N	Maternal exposure
Maternal exposure to different sizes of polystyrene microplastics during gestation causes metabolic disorders in their offspring	China	Luo T.	2019	ICR mice	mice	42d	M	PS	0.5μm	Nano	1000μg/L/d	NA	gestation(from GD 0 to production day)（42d）	Class 2	Fitness	growth	change in weight	N	Maternal exposure
Maternal exposure to different sizes of polystyrene microplastics during gestation causes metabolic disorders in their offspring	China	Luo T.	2019	ICR mice	mice	42d	M	PS	0.5μm	Nano	1000μg/L/d	NA	gestation(from GD 0 to production day)（42d）	Class 2	Metabolism	lipid metabolism	TG in serum	Y	Maternal exposure
Maternal exposure to different sizes of polystyrene microplastics during gestation causes metabolic disorders in their offspring	China	Luo T.	2019	ICR mice	mice	42d	M	PS	0.5μm	Nano	1000μg/L/d	NA	gestation(from GD 0 to production day)（42d）	Class 2	Metabolism	lipid metabolism	TC in serum	Y	Maternal exposure
Maternal exposure to different sizes of polystyrene microplastics during gestation causes metabolic disorders in their offspring	China	Luo T.	2019	ICR mice	mice	42d	M	PS	0.5μm	Nano	1000μg/L/d	NA	gestation(from GD 0 to production day)（42d）	Class 2	Metabolism	lipid metabolism	HDL-C in serum	Y	Maternal exposure
Maternal exposure to different sizes of polystyrene microplastics during gestation causes metabolic disorders in their offspring	China	Luo T.	2019	ICR mice	mice	42d	M	PS	0.5μm	Nano	1000μg/L/d	NA	gestation(from GD 0 to production day)（42d）	Class 2	Metabolism	lipid metabolism	LDL-C in serum	Y	Maternal exposure
Maternal exposure to different sizes of polystyrene microplastics during gestation causes metabolic disorders in their offspring	China	Luo T.	2019	ICR mice	mice	42d	M	PS	0.5μm	Nano	1000μg/L/d	NA	gestation(from GD 0 to production day)（42d）	Class 2	Metabolism	lipid metabolism	TG in liver	N	Maternal exposure
Maternal exposure to different sizes of polystyrene microplastics during gestation causes metabolic disorders in their offspring	China	Luo T.	2019	ICR mice	mice	42d	M	PS	0.5μm	Nano	1000μg/L/d	NA	gestation(from GD 0 to production day)（42d）	Class 2	Metabolism	lipid metabolism	TC in liver	N	Maternal exposure
Maternal exposure to different sizes of polystyrene microplastics during gestation causes metabolic disorders in their offspring	China	Luo T.	2019	ICR mice	mice	42d	M	PS	0.5μm	Nano	1000μg/L/d	NA	gestation(from GD 0 to production day)（42d）	Class 2	Metabolism	amino acids metabolism	ALA	N	Maternal exposure
Maternal exposure to different sizes of polystyrene microplastics during gestation causes metabolic disorders in their offspring	China	Luo T.	2019	ICR mice	mice	42d	M	PS	0.5μm	Nano	1000μg/L/d	NA	gestation(from GD 0 to production day)（42d）	Class 2	Metabolism	amino acids metabolism	ARG	N	Maternal exposure
Maternal exposure to different sizes of polystyrene microplastics during gestation causes metabolic disorders in their offspring	China	Luo T.	2019	ICR mice	mice	42d	M	PS	0.5μm	Nano	1000μg/L/d	NA	gestation(from GD 0 to production day)（42d）	Class 2	Metabolism	amino acids metabolism	CIT	Y	Maternal exposure
Maternal exposure to different sizes of polystyrene microplastics during gestation causes metabolic disorders in their offspring	China	Luo T.	2019	ICR mice	mice	42d	M	PS	0.5μm	Nano	1000μg/L/d	NA	gestation(from GD 0 to production day)（42d）	Class 2	Metabolism	amino acids metabolism	GLY	N	Maternal exposure
Maternal exposure to different sizes of polystyrene microplastics during gestation causes metabolic disorders in their offspring	China	Luo T.	2019	ICR mice	mice	42d	M	PS	0.5μm	Nano	1000μg/L/d	NA	gestation(from GD 0 to production day)（42d）	Class 2	Metabolism	amino acids metabolism	LEU	N	Maternal exposure
Maternal exposure to different sizes of polystyrene microplastics during gestation causes metabolic disorders in their offspring	China	Luo T.	2019	ICR mice	mice	42d	M	PS	0.5μm	Nano	1000μg/L/d	NA	gestation(from GD 0 to production day)（42d）	Class 2	Metabolism	amino acids metabolism	MET	Y	Maternal exposure
Maternal exposure to different sizes of polystyrene microplastics during gestation causes metabolic disorders in their offspring	China	Luo T.	2019	ICR mice	mice	42d	M	PS	0.5μm	Nano	1000μg/L/d	NA	gestation(from GD 0 to production day)（42d）	Class 2	Metabolism	amino acids metabolism	ORN	N	Maternal exposure
Maternal exposure to different sizes of polystyrene microplastics during gestation causes metabolic disorders in their offspring	China	Luo T.	2019	ICR mice	mice	42d	M	PS	0.5μm	Nano	1000μg/L/d	NA	gestation(from GD 0 to production day)（42d）	Class 2	Metabolism	amino acids metabolism	PHE	N	Maternal exposure
Maternal exposure to different sizes of polystyrene microplastics during gestation causes metabolic disorders in their offspring	China	Luo T.	2019	ICR mice	mice	42d	M	PS	0.5μm	Nano	1000μg/L/d	NA	gestation(from GD 0 to production day)（42d）	Class 2	Metabolism	amino acids metabolism	PRO	N	Maternal exposure
Maternal exposure to different sizes of polystyrene microplastics during gestation causes metabolic disorders in their offspring	China	Luo T.	2019	ICR mice	mice	42d	M	PS	0.5μm	Nano	1000μg/L/d	NA	gestation(from GD 0 to production day)（42d）	Class 2	Metabolism	amino acids metabolism	TYR	Y	Maternal exposure
Maternal exposure to different sizes of polystyrene microplastics during gestation causes metabolic disorders in their offspring	China	Luo T.	2019	ICR mice	mice	42d	M	PS	0.5μm	Nano	1000μg/L/d	NA	gestation(from GD 0 to production day)（42d）	Class 2	Metabolism	amino acids metabolism	VAL	N	Maternal exposure
Maternal exposure to different sizes of polystyrene microplastics during gestation causes metabolic disorders in their offspring	China	Luo T.	2019	ICR mice	mice	42d	F	PS	5μm	Micro	100μg/L/d	NA	gestation(from GD 0 to production day)（42d）	Class 2	Fitness	survival	survival rate	N	Maternal exposure
Maternal exposure to different sizes of polystyrene microplastics during gestation causes metabolic disorders in their offspring	China	Luo T.	2019	ICR mice	mice	42d	F	PS	5μm	Micro	100μg/L/d	NA	gestation(from GD 0 to production day)（42d）	Class 2	Fitness	growth	change in weight	N	Maternal exposure
Maternal exposure to different sizes of polystyrene microplastics during gestation causes metabolic disorders in their offspring	China	Luo T.	2019	ICR mice	mice	42d	F	PS	5μm	Micro	100μg/L/d	NA	gestation(from GD 0 to production day)（42d）	Class 2	Metabolism	lipid metabolism	TG in serum	Y	Maternal exposure
Maternal exposure to different sizes of polystyrene microplastics during gestation causes metabolic disorders in their offspring	China	Luo T.	2019	ICR mice	mice	42d	F	PS	5μm	Micro	100μg/L/d	NA	gestation(from GD 0 to production day)（42d）	Class 2	Metabolism	lipid metabolism	TC in serum	N	Maternal exposure
Maternal exposure to different sizes of polystyrene microplastics during gestation causes metabolic disorders in their offspring	China	Luo T.	2019	ICR mice	mice	42d	F	PS	5μm	Micro	100μg/L/d	NA	gestation(from GD 0 to production day)（42d）	Class 2	Metabolism	lipid metabolism	HDL-C in serum	N	Maternal exposure
Maternal exposure to different sizes of polystyrene microplastics during gestation causes metabolic disorders in their offspring	China	Luo T.	2019	ICR mice	mice	42d	F	PS	5μm	Micro	100μg/L/d	NA	gestation(from GD 0 to production day)（42d）	Class 2	Metabolism	lipid metabolism	LDL-C in serum	N	Maternal exposure
Maternal exposure to different sizes of polystyrene microplastics during gestation causes metabolic disorders in their offspring	China	Luo T.	2019	ICR mice	mice	42d	F	PS	5μm	Micro	100μg/L/d	NA	gestation(from GD 0 to production day)（42d）	Class 2	Metabolism	lipid metabolism	TG in liver	N	Maternal exposure
Maternal exposure to different sizes of polystyrene microplastics during gestation causes metabolic disorders in their offspring	China	Luo T.	2019	ICR mice	mice	42d	F	PS	5μm	Micro	100μg/L/d	NA	gestation(from GD 0 to production day)（42d）	Class 2	Metabolism	lipid metabolism	TC in liver	Y	Maternal exposure
Maternal exposure to different sizes of polystyrene microplastics during gestation causes metabolic disorders in their offspring	China	Luo T.	2019	ICR mice	mice	42d	F	PS	5μm	Micro	100μg/L/d	NA	gestation(from GD 0 to production day)（42d）	Class 2	Metabolism	amino acids metabolism	ALA	N	Maternal exposure
Maternal exposure to different sizes of polystyrene microplastics during gestation causes metabolic disorders in their offspring	China	Luo T.	2019	ICR mice	mice	42d	F	PS	5μm	Micro	100μg/L/d	NA	gestation(from GD 0 to production day)（42d）	Class 2	Metabolism	amino acids metabolism	ARG	N	Maternal exposure
Maternal exposure to different sizes of polystyrene microplastics during gestation causes metabolic disorders in their offspring	China	Luo T.	2019	ICR mice	mice	42d	F	PS	5μm	Micro	100μg/L/d	NA	gestation(from GD 0 to production day)（42d）	Class 2	Metabolism	amino acids metabolism	CIT	N	Maternal exposure
Maternal exposure to different sizes of polystyrene microplastics during gestation causes metabolic disorders in their offspring	China	Luo T.	2019	ICR mice	mice	42d	F	PS	5μm	Micro	100μg/L/d	NA	gestation(from GD 0 to production day)（42d）	Class 2	Metabolism	amino acids metabolism	GLY	N	Maternal exposure
Maternal exposure to different sizes of polystyrene microplastics during gestation causes metabolic disorders in their offspring	China	Luo T.	2019	ICR mice	mice	42d	F	PS	5μm	Micro	100μg/L/d	NA	gestation(from GD 0 to production day)（42d）	Class 2	Metabolism	amino acids metabolism	LEU	Y	Maternal exposure
Maternal exposure to different sizes of polystyrene microplastics during gestation causes metabolic disorders in their offspring	China	Luo T.	2019	ICR mice	mice	42d	F	PS	5μm	Micro	100μg/L/d	NA	gestation(from GD 0 to production day)（42d）	Class 2	Metabolism	amino acids metabolism	MET	N	Maternal exposure
Maternal exposure to different sizes of polystyrene microplastics during gestation causes metabolic disorders in their offspring	China	Luo T.	2019	ICR mice	mice	42d	F	PS	5μm	Micro	100μg/L/d	NA	gestation(from GD 0 to production day)（42d）	Class 2	Metabolism	amino acids metabolism	ORN	N	Maternal exposure
Maternal exposure to different sizes of polystyrene microplastics during gestation causes metabolic disorders in their offspring	China	Luo T.	2019	ICR mice	mice	42d	F	PS	5μm	Micro	100μg/L/d	NA	gestation(from GD 0 to production day)（42d）	Class 2	Metabolism	amino acids metabolism	PHE	N	Maternal exposure
Maternal exposure to different sizes of polystyrene microplastics during gestation causes metabolic disorders in their offspring	China	Luo T.	2019	ICR mice	mice	42d	F	PS	5μm	Micro	100μg/L/d	NA	gestation(from GD 0 to production day)（42d）	Class 2	Metabolism	amino acids metabolism	PRO	N	Maternal exposure
Maternal exposure to different sizes of polystyrene microplastics during gestation causes metabolic disorders in their offspring	China	Luo T.	2019	ICR mice	mice	42d	F	PS	5μm	Micro	100μg/L/d	NA	gestation(from GD 0 to production day)（42d）	Class 2	Metabolism	amino acids metabolism	TYR	N	Maternal exposure
Maternal exposure to different sizes of polystyrene microplastics during gestation causes metabolic disorders in their offspring	China	Luo T.	2019	ICR mice	mice	42d	F	PS	5μm	Micro	100μg/L/d	NA	gestation(from GD 0 to production day)（42d）	Class 2	Metabolism	amino acids metabolism	VAL	N	Maternal exposure
Maternal exposure to different sizes of polystyrene microplastics during gestation causes metabolic disorders in their offspring	China	Luo T.	2019	ICR mice	mice	42d	M	PS	5μm	Micro	100μg/L/d	NA	gestation(from GD 0 to production day)（42d）	Class 2	Fitness	survival	survival rate	N	Maternal exposure
Maternal exposure to different sizes of polystyrene microplastics during gestation causes metabolic disorders in their offspring	China	Luo T.	2019	ICR mice	mice	42d	M	PS	5μm	Micro	100μg/L/d	NA	gestation(from GD 0 to production day)（42d）	Class 2	Fitness	growth	change in weight	N	Maternal exposure
Maternal exposure to different sizes of polystyrene microplastics during gestation causes metabolic disorders in their offspring	China	Luo T.	2019	ICR mice	mice	42d	M	PS	5μm	Micro	100μg/L/d	NA	gestation(from GD 0 to production day)（42d）	Class 2	Metabolism	lipid metabolism	TG in serum	Y	Maternal exposure
Maternal exposure to different sizes of polystyrene microplastics during gestation causes metabolic disorders in their offspring	China	Luo T.	2019	ICR mice	mice	42d	M	PS	5μm	Micro	100μg/L/d	NA	gestation(from GD 0 to production day)（42d）	Class 2	Metabolism	lipid metabolism	TC in serum	Y	Maternal exposure
Maternal exposure to different sizes of polystyrene microplastics during gestation causes metabolic disorders in their offspring	China	Luo T.	2019	ICR mice	mice	42d	M	PS	5μm	Micro	100μg/L/d	NA	gestation(from GD 0 to production day)（42d）	Class 2	Metabolism	lipid metabolism	HDL-C in serum	N	Maternal exposure
Maternal exposure to different sizes of polystyrene microplastics during gestation causes metabolic disorders in their offspring	China	Luo T.	2019	ICR mice	mice	42d	M	PS	5μm	Micro	100μg/L/d	NA	gestation(from GD 0 to production day)（42d）	Class 2	Metabolism	lipid metabolism	LDL-C in serum	N	Maternal exposure
Maternal exposure to different sizes of polystyrene microplastics during gestation causes metabolic disorders in their offspring	China	Luo T.	2019	ICR mice	mice	42d	M	PS	5μm	Micro	100μg/L/d	NA	gestation(from GD 0 to production day)（42d）	Class 2	Metabolism	lipid metabolism	TG in liver	N	Maternal exposure
Maternal exposure to different sizes of polystyrene microplastics during gestation causes metabolic disorders in their offspring	China	Luo T.	2019	ICR mice	mice	42d	M	PS	5μm	Micro	100μg/L/d	NA	gestation(from GD 0 to production day)（42d）	Class 2	Metabolism	lipid metabolism	TC in liver	Y	Maternal exposure
Maternal exposure to different sizes of polystyrene microplastics during gestation causes metabolic disorders in their offspring	China	Luo T.	2019	ICR mice	mice	42d	M	PS	5μm	Micro	100μg/L/d	NA	gestation(from GD 0 to production day)（42d）	Class 2	Metabolism	amino acids metabolism	ALA	Y	Maternal exposure
Maternal exposure to different sizes of polystyrene microplastics during gestation causes metabolic disorders in their offspring	China	Luo T.	2019	ICR mice	mice	42d	M	PS	5μm	Micro	100μg/L/d	NA	gestation(from GD 0 to production day)（42d）	Class 2	Metabolism	amino acids metabolism	ARG	N	Maternal exposure
Maternal exposure to different sizes of polystyrene microplastics during gestation causes metabolic disorders in their offspring	China	Luo T.	2019	ICR mice	mice	42d	M	PS	5μm	Micro	100μg/L/d	NA	gestation(from GD 0 to production day)（42d）	Class 2	Metabolism	amino acids metabolism	CIT	N	Maternal exposure
Maternal exposure to different sizes of polystyrene microplastics during gestation causes metabolic disorders in their offspring	China	Luo T.	2019	ICR mice	mice	42d	M	PS	5μm	Micro	100μg/L/d	NA	gestation(from GD 0 to production day)（42d）	Class 2	Metabolism	amino acids metabolism	GLY	N	Maternal exposure
Maternal exposure to different sizes of polystyrene microplastics during gestation causes metabolic disorders in their offspring	China	Luo T.	2019	ICR mice	mice	42d	M	PS	5μm	Micro	100μg/L/d	NA	gestation(from GD 0 to production day)（42d）	Class 2	Metabolism	amino acids metabolism	LEU	N	Maternal exposure
Maternal exposure to different sizes of polystyrene microplastics during gestation causes metabolic disorders in their offspring	China	Luo T.	2019	ICR mice	mice	42d	M	PS	5μm	Micro	100μg/L/d	NA	gestation(from GD 0 to production day)（42d）	Class 2	Metabolism	amino acids metabolism	MET	N	Maternal exposure
Maternal exposure to different sizes of polystyrene microplastics during gestation causes metabolic disorders in their offspring	China	Luo T.	2019	ICR mice	mice	42d	M	PS	5μm	Micro	100μg/L/d	NA	gestation(from GD 0 to production day)（42d）	Class 2	Metabolism	amino acids metabolism	ORN	N	Maternal exposure
Maternal exposure to different sizes of polystyrene microplastics during gestation causes metabolic disorders in their offspring	China	Luo T.	2019	ICR mice	mice	42d	M	PS	5μm	Micro	100μg/L/d	NA	gestation(from GD 0 to production day)（42d）	Class 2	Metabolism	amino acids metabolism	PHE	N	Maternal exposure
Maternal exposure to different sizes of polystyrene microplastics during gestation causes metabolic disorders in their offspring	China	Luo T.	2019	ICR mice	mice	42d	M	PS	5μm	Micro	100μg/L/d	NA	gestation(from GD 0 to production day)（42d）	Class 2	Metabolism	amino acids metabolism	PRO	N	Maternal exposure
Maternal exposure to different sizes of polystyrene microplastics during gestation causes metabolic disorders in their offspring	China	Luo T.	2019	ICR mice	mice	42d	M	PS	5μm	Micro	100μg/L/d	NA	gestation(from GD 0 to production day)（42d）	Class 2	Metabolism	amino acids metabolism	TYR	N	Maternal exposure
Maternal exposure to different sizes of polystyrene microplastics during gestation causes metabolic disorders in their offspring	China	Luo T.	2019	ICR mice	mice	42d	M	PS	5μm	Micro	100μg/L/d	NA	gestation(from GD 0 to production day)（42d）	Class 2	Metabolism	amino acids metabolism	VAL	N	Maternal exposure
Maternal exposure to different sizes of polystyrene microplastics during gestation causes metabolic disorders in their offspring	China	Luo T.	2019	ICR mice	mice	42d	F	PS	5μm	Micro	1000μg/L/d	NA	gestation(from GD 0 to production day)（42d）	Class 2	Fitness	survival	survival rate	N	Maternal exposure
Maternal exposure to different sizes of polystyrene microplastics during gestation causes metabolic disorders in their offspring	China	Luo T.	2019	ICR mice	mice	42d	F	PS	5μm	Micro	1000μg/L/d	NA	gestation(from GD 0 to production day)（42d）	Class 2	Fitness	growth	change in weight	N	Maternal exposure
Maternal exposure to different sizes of polystyrene microplastics during gestation causes metabolic disorders in their offspring	China	Luo T.	2019	ICR mice	mice	42d	F	PS	5μm	Micro	1000μg/L/d	NA	gestation(from GD 0 to production day)（42d）	Class 2	Metabolism	lipid metabolism	TG in serum	Y	Maternal exposure
Maternal exposure to different sizes of polystyrene microplastics during gestation causes metabolic disorders in their offspring	China	Luo T.	2019	ICR mice	mice	42d	F	PS	5μm	Micro	1000μg/L/d	NA	gestation(from GD 0 to production day)（42d）	Class 2	Metabolism	lipid metabolism	TC in serum	N	Maternal exposure
Maternal exposure to different sizes of polystyrene microplastics during gestation causes metabolic disorders in their offspring	China	Luo T.	2019	ICR mice	mice	42d	F	PS	5μm	Micro	1000μg/L/d	NA	gestation(from GD 0 to production day)（42d）	Class 2	Metabolism	lipid metabolism	HDL-C in serum	N	Maternal exposure
Maternal exposure to different sizes of polystyrene microplastics during gestation causes metabolic disorders in their offspring	China	Luo T.	2019	ICR mice	mice	42d	F	PS	5μm	Micro	1000μg/L/d	NA	gestation(from GD 0 to production day)（42d）	Class 2	Metabolism	lipid metabolism	LDL-C in serum	N	Maternal exposure
Maternal exposure to different sizes of polystyrene microplastics during gestation causes metabolic disorders in their offspring	China	Luo T.	2019	ICR mice	mice	42d	F	PS	5μm	Micro	1000μg/L/d	NA	gestation(from GD 0 to production day)（42d）	Class 2	Metabolism	lipid metabolism	TG in liver	N	Maternal exposure
Maternal exposure to different sizes of polystyrene microplastics during gestation causes metabolic disorders in their offspring	China	Luo T.	2019	ICR mice	mice	42d	F	PS	5μm	Micro	1000μg/L/d	NA	gestation(from GD 0 to production day)（42d）	Class 2	Metabolism	lipid metabolism	TC in liver	Y	Maternal exposure
Maternal exposure to different sizes of polystyrene microplastics during gestation causes metabolic disorders in their offspring	China	Luo T.	2019	ICR mice	mice	42d	F	PS	5μm	Micro	1000μg/L/d	NA	gestation(from GD 0 to production day)（42d）	Class 2	Metabolism	amino acids metabolism	ALA	N	Maternal exposure
Maternal exposure to different sizes of polystyrene microplastics during gestation causes metabolic disorders in their offspring	China	Luo T.	2019	ICR mice	mice	42d	F	PS	5μm	Micro	1000μg/L/d	NA	gestation(from GD 0 to production day)（42d）	Class 2	Metabolism	amino acids metabolism	ARG	Y	Maternal exposure
Maternal exposure to different sizes of polystyrene microplastics during gestation causes metabolic disorders in their offspring	China	Luo T.	2019	ICR mice	mice	42d	F	PS	5μm	Micro	1000μg/L/d	NA	gestation(from GD 0 to production day)（42d）	Class 2	Metabolism	amino acids metabolism	CIT	N	Maternal exposure
Maternal exposure to different sizes of polystyrene microplastics during gestation causes metabolic disorders in their offspring	China	Luo T.	2019	ICR mice	mice	42d	F	PS	5μm	Micro	1000μg/L/d	NA	gestation(from GD 0 to production day)（42d）	Class 2	Metabolism	amino acids metabolism	GLY	N	Maternal exposure
Maternal exposure to different sizes of polystyrene microplastics during gestation causes metabolic disorders in their offspring	China	Luo T.	2019	ICR mice	mice	42d	F	PS	5μm	Micro	1000μg/L/d	NA	gestation(from GD 0 to production day)（42d）	Class 2	Metabolism	amino acids metabolism	LEU	N	Maternal exposure
Maternal exposure to different sizes of polystyrene microplastics during gestation causes metabolic disorders in their offspring	China	Luo T.	2019	ICR mice	mice	42d	F	PS	5μm	Micro	1000μg/L/d	NA	gestation(from GD 0 to production day)（42d）	Class 2	Metabolism	amino acids metabolism	MET	Y	Maternal exposure
Maternal exposure to different sizes of polystyrene microplastics during gestation causes metabolic disorders in their offspring	China	Luo T.	2019	ICR mice	mice	42d	F	PS	5μm	Micro	1000μg/L/d	NA	gestation(from GD 0 to production day)（42d）	Class 2	Metabolism	amino acids metabolism	ORN	N	Maternal exposure
Maternal exposure to different sizes of polystyrene microplastics during gestation causes metabolic disorders in their offspring	China	Luo T.	2019	ICR mice	mice	42d	F	PS	5μm	Micro	1000μg/L/d	NA	gestation(from GD 0 to production day)（42d）	Class 2	Metabolism	amino acids metabolism	PHE	N	Maternal exposure
Maternal exposure to different sizes of polystyrene microplastics during gestation causes metabolic disorders in their offspring	China	Luo T.	2019	ICR mice	mice	42d	F	PS	5μm	Micro	1000μg/L/d	NA	gestation(from GD 0 to production day)（42d）	Class 2	Metabolism	amino acids metabolism	PRO	N	Maternal exposure
Maternal exposure to different sizes of polystyrene microplastics during gestation causes metabolic disorders in their offspring	China	Luo T.	2019	ICR mice	mice	42d	F	PS	5μm	Micro	1000μg/L/d	NA	gestation(from GD 0 to production day)（42d）	Class 2	Metabolism	amino acids metabolism	TYR	N	Maternal exposure
Maternal exposure to different sizes of polystyrene microplastics during gestation causes metabolic disorders in their offspring	China	Luo T.	2019	ICR mice	mice	42d	F	PS	5μm	Micro	1000μg/L/d	NA	gestation(from GD 0 to production day)（42d）	Class 2	Metabolism	amino acids metabolism	VAL	Y	Maternal exposure
Maternal exposure to different sizes of polystyrene microplastics during gestation causes metabolic disorders in their offspring	China	Luo T.	2019	ICR mice	mice	42d	M	PS	5μm	Micro	1000μg/L/d	NA	gestation(from GD 0 to production day)（42d）	Class 2	Fitness	survival	survival rate	N	Maternal exposure
Maternal exposure to different sizes of polystyrene microplastics during gestation causes metabolic disorders in their offspring	China	Luo T.	2019	ICR mice	mice	42d	M	PS	5μm	Micro	1000μg/L/d	NA	gestation(from GD 0 to production day)（42d）	Class 2	Fitness	growth	change in weight	N	Maternal exposure
Maternal exposure to different sizes of polystyrene microplastics during gestation causes metabolic disorders in their offspring	China	Luo T.	2019	ICR mice	mice	42d	M	PS	5μm	Micro	1000μg/L/d	NA	gestation(from GD 0 to production day)（42d）	Class 2	Metabolism	lipid metabolism	TG in serum	Y	Maternal exposure
Maternal exposure to different sizes of polystyrene microplastics during gestation causes metabolic disorders in their offspring	China	Luo T.	2019	ICR mice	mice	42d	M	PS	5μm	Micro	1000μg/L/d	NA	gestation(from GD 0 to production day)（42d）	Class 2	Metabolism	lipid metabolism	TC in serum	Y	Maternal exposure
Maternal exposure to different sizes of polystyrene microplastics during gestation causes metabolic disorders in their offspring	China	Luo T.	2019	ICR mice	mice	42d	M	PS	5μm	Micro	1000μg/L/d	NA	gestation(from GD 0 to production day)（42d）	Class 2	Metabolism	lipid metabolism	HDL-C in serum	Y	Maternal exposure
Maternal exposure to different sizes of polystyrene microplastics during gestation causes metabolic disorders in their offspring	China	Luo T.	2019	ICR mice	mice	42d	M	PS	5μm	Micro	1000μg/L/d	NA	gestation(from GD 0 to production day)（42d）	Class 2	Metabolism	lipid metabolism	LDL-C in serum	Y	Maternal exposure
Maternal exposure to different sizes of polystyrene microplastics during gestation causes metabolic disorders in their offspring	China	Luo T.	2019	ICR mice	mice	42d	M	PS	5μm	Micro	1000μg/L/d	NA	gestation(from GD 0 to production day)（42d）	Class 2	Metabolism	lipid metabolism	TG in liver	N	Maternal exposure
Maternal exposure to different sizes of polystyrene microplastics during gestation causes metabolic disorders in their offspring	China	Luo T.	2019	ICR mice	mice	42d	M	PS	5μm	Micro	1000μg/L/d	NA	gestation(from GD 0 to production day)（42d）	Class 2	Metabolism	lipid metabolism	TC in liver	Y	Maternal exposure
Maternal exposure to different sizes of polystyrene microplastics during gestation causes metabolic disorders in their offspring	China	Luo T.	2019	ICR mice	mice	42d	M	PS	5μm	Micro	1000μg/L/d	NA	gestation(from GD 0 to production day)（42d）	Class 2	Metabolism	amino acids metabolism	ALA	Y	Maternal exposure
Maternal exposure to different sizes of polystyrene microplastics during gestation causes metabolic disorders in their offspring	China	Luo T.	2019	ICR mice	mice	42d	M	PS	5μm	Micro	1000μg/L/d	NA	gestation(from GD 0 to production day)（42d）	Class 2	Metabolism	amino acids metabolism	ARG	N	Maternal exposure
Maternal exposure to different sizes of polystyrene microplastics during gestation causes metabolic disorders in their offspring	China	Luo T.	2019	ICR mice	mice	42d	M	PS	5μm	Micro	1000μg/L/d	NA	gestation(from GD 0 to production day)（42d）	Class 2	Metabolism	amino acids metabolism	CIT	Y	Maternal exposure
Maternal exposure to different sizes of polystyrene microplastics during gestation causes metabolic disorders in their offspring	China	Luo T.	2019	ICR mice	mice	42d	M	PS	5μm	Micro	1000μg/L/d	NA	gestation(from GD 0 to production day)（42d）	Class 2	Metabolism	amino acids metabolism	GLY	N	Maternal exposure
Maternal exposure to different sizes of polystyrene microplastics during gestation causes metabolic disorders in their offspring	China	Luo T.	2019	ICR mice	mice	42d	M	PS	5μm	Micro	1000μg/L/d	NA	gestation(from GD 0 to production day)（42d）	Class 2	Metabolism	amino acids metabolism	LEU	N	Maternal exposure
Maternal exposure to different sizes of polystyrene microplastics during gestation causes metabolic disorders in their offspring	China	Luo T.	2019	ICR mice	mice	42d	M	PS	5μm	Micro	1000μg/L/d	NA	gestation(from GD 0 to production day)（42d）	Class 2	Metabolism	amino acids metabolism	MET	Y	Maternal exposure
Maternal exposure to different sizes of polystyrene microplastics during gestation causes metabolic disorders in their offspring	China	Luo T.	2019	ICR mice	mice	42d	M	PS	5μm	Micro	1000μg/L/d	NA	gestation(from GD 0 to production day)（42d）	Class 2	Metabolism	amino acids metabolism	ORN	N	Maternal exposure
Maternal exposure to different sizes of polystyrene microplastics during gestation causes metabolic disorders in their offspring	China	Luo T.	2019	ICR mice	mice	42d	M	PS	5μm	Micro	1000μg/L/d	NA	gestation(from GD 0 to production day)（42d）	Class 2	Metabolism	amino acids metabolism	PHE	N	Maternal exposure
Maternal exposure to different sizes of polystyrene microplastics during gestation causes metabolic disorders in their offspring	China	Luo T.	2019	ICR mice	mice	42d	M	PS	5μm	Micro	1000μg/L/d	NA	gestation(from GD 0 to production day)（42d）	Class 2	Metabolism	amino acids metabolism	PRO	Y	Maternal exposure
Maternal exposure to different sizes of polystyrene microplastics during gestation causes metabolic disorders in their offspring	China	Luo T.	2019	ICR mice	mice	42d	M	PS	5μm	Micro	1000μg/L/d	NA	gestation(from GD 0 to production day)（42d）	Class 2	Metabolism	amino acids metabolism	TYR	Y	Maternal exposure
Maternal exposure to different sizes of polystyrene microplastics during gestation causes metabolic disorders in their offspring	China	Luo T.	2019	ICR mice	mice	42d	M	PS	5μm	Micro	1000μg/L/d	NA	gestation(from GD 0 to production day) (42d)	Class 2	Metabolism	amino acids metabolism	VAL	N	Maternal exposure
Maternal exposure to polystyrene nanoplastics causes brain abnormalities in progeny	South Korea	Jeong B.	2022	C57BL/6 J mice	mice	4W	NA	PS	50nm	Nano	0.5μg/d	NA	gestation(from GD 0 to production day 2w)	Class 2	Fitness	growth	change in brain weight	N	Maternal exposure
Maternal exposure to polystyrene nanoplastics causes brain abnormalities in progeny	South Korea	Jeong B.	2022	C57BL/6 J mice	mice	4W	NA	PS	50nm	Nano	0.5μg/d	NA	gestation(from GD 0 to production day 2w)	Class 2	Fitness	growth	change in weight	N	Maternal exposure
Maternal exposure to polystyrene nanoplastics causes brain abnormalities in progeny	South Korea	Jeong B.	2022	C57BL/6 J mice	mice	4W	NA	PS	50nm	Nano	0.5μg/d	NA	gestation(from GD 0 to production day 2w)	Class 2	Behavioral, sensory & neuromuscular functions	nervous system	ki67+cell	N	Maternal exposure
Maternal exposure to polystyrene nanoplastics causes brain abnormalities in progeny	South Korea	Jeong B.	2022	C57BL/6 J mice	mice	4W	NA	PS	50nm	Nano	0.5μg/d	NA	gestation(from GD 0 to production day 2w)	Class 2	Behavioral, sensory & neuromuscular functions	nervous system	Nestin debsity	N	Maternal exposure
Maternal exposure to polystyrene nanoplastics causes brain abnormalities in progeny	South Korea	Jeong B.	2022	C57BL/6 J mice	mice	4W	NA	PS	50nm	Nano	10μg/d	NA	gestation(from GD 0 to production day 2w)	Class 2	Fitness	growth	change in brain weight	N	Maternal exposure
Maternal exposure to polystyrene nanoplastics causes brain abnormalities in progeny	South Korea	Jeong B.	2022	C57BL/6 J mice	mice	4W	NA	PS	50nm	Nano	10μg/d	NA	gestation(from GD 0 to production day 2w)	Class 2	Fitness	growth	change in weight	N	Maternal exposure
Maternal exposure to polystyrene nanoplastics causes brain abnormalities in progeny	South Korea	Jeong B.	2022	C57BL/6 J mice	mice	4W	NA	PS	50nm	Nano	10μg/d	NA	gestation(from GD 0 to production day 2w)	Class 2	Behavioral, sensory & neuromuscular functions	nervous system	ki67+cell	Y	Maternal exposure
Maternal exposure to polystyrene nanoplastics causes brain abnormalities in progeny	South Korea	Jeong B.	2022	C57BL/6 J mice	mice	4W	NA	PS	50nm	Nano	10μg/d	NA	gestation(from GD 0 to production day 2w)	Class 2	Behavioral, sensory & neuromuscular functions	nervous system	Nestin debsity	N	Maternal exposure
Maternal exposure to polystyrene nanoplastics causes brain abnormalities in progeny	South Korea	Jeong B.	2022	C57BL/6 J mice	mice	4W	NA	PS	50nm	Nano	100μg/d	NA	gestation(from GD 0 to production day 2w)	Class 2	Fitness	growth	change in brain weight	Y	Maternal exposure
Maternal exposure to polystyrene nanoplastics causes brain abnormalities in progeny	South Korea	Jeong B.	2022	C57BL/6 J mice	mice	4W	NA	PS	50nm	Nano	100μg/d	NA	gestation(from GD 0 to production day 2w)	Class 2	Fitness	growth	change in weight	Y	Maternal exposure
Maternal exposure to polystyrene nanoplastics causes brain abnormalities in progeny	South Korea	Jeong B.	2022	C57BL/6 J mice	mice	4W	NA	PS	50nm	Nano	100μg/d	NA	gestation(from GD 0 to production day 2w)	Class 2	Behavioral, sensory & neuromuscular functions	nervous system	ki67+cell	N	Maternal exposure
Maternal exposure to polystyrene nanoplastics causes brain abnormalities in progeny	South Korea	Jeong B.	2022	C57BL/6 J mice	mice	4W	NA	PS	50nm	Nano	100μg/d	NA	gestation(from GD 0 to production day 2w)	Class 2	Behavioral, sensory & neuromuscular functions	nervous system	Nestin debsity	N	Maternal exposure
Maternal exposure to polystyrene nanoplastics causes brain abnormalities in progeny	South Korea	Jeong B.	2022	C57BL/6 J mice	mice	4W	NA	PS	50nm	Nano	500μg/d	NA	gestation(from GD 0 to production day 2w)	Class 2	Fitness	growth	change in brain weight	Y	Maternal exposure
Maternal exposure to polystyrene nanoplastics causes brain abnormalities in progeny	South Korea	Jeong B.	2022	C57BL/6 J mice	mice	4W	NA	PS	50nm	Nano	500μg/d	NA	gestation(from GD 0 to production day 2w)	Class 2	Fitness	growth	change in weight	Y	Maternal exposure
Maternal exposure to polystyrene nanoplastics causes brain abnormalities in progeny	South Korea	Jeong B.	2022	C57BL/6 J mice	mice	4W	NA	PS	50nm	Nano	500μg/d	NA	gestation(from GD 0 to production day 2w)	Class 2	Behavioral, sensory & neuromuscular functions	nervous system	ki67+cell	Y	Maternal exposure
Maternal exposure to polystyrene nanoplastics causes brain abnormalities in progeny	South Korea	Jeong B.	2022	C57BL/6 J mice	mice	4W	NA	PS	50nm	Nano	500μg/d	NA	gestation(from GD 0 to production day 2w)	Class 2	Behavioral, sensory & neuromuscular functions	nervous system	Nestin debsity	Y	Maternal exposure
Maternal exposure to polystyrene nanoplastics causes brain abnormalities in progeny	South Korea	Jeong B.	2022	C57BL/6 J mice	mice	4W	NA	PS	50nm	Nano	1000μg/d	NA	gestation(from GD 0 to production day 2w)	Class 2	Fitness	growth	change in brain weight	N	Maternal exposure
Maternal exposure to polystyrene nanoplastics causes brain abnormalities in progeny	South Korea	Jeong B.	2022	C57BL/6 J mice	mice	4W	NA	PS	50nm	Nano	1000μg/d	NA	gestation(from GD 0 to production day 2w)	Class 2	Fitness	growth	change in weight	N	Maternal exposure
Maternal exposure to polystyrene nanoplastics causes brain abnormalities in progeny	South Korea	Jeong B.	2022	C57BL/6 J mice	mice	4W	NA	PS	50nm	Nano	1000μg/d	NA	gestation(from GD 0 to production day 2w)	Class 2	Behavioral, sensory & neuromuscular functions	nervous system	ki67+cell	Y	Maternal exposure
Maternal exposure to polystyrene nanoplastics causes brain abnormalities in progeny	South Korea	Jeong B.	2022	C57BL/6 J mice	mice	4W	NA	PS	50nm	Nano	1000μg/d	NA	gestation(from GD 0 to production day 2w)	Class 2	Behavioral, sensory & neuromuscular functions	nervous system	Nestin debsity	Y	Maternal exposure
Maternal exposure to polystyrene nanoplastics during gestation and lactation induces hepatic and testicular toxicity in male mouse offspring	China	Huang T.	2022	Kunming mice	mice	56d	NA	PS	0.1μm	Nano	0.1mg/L/d	NA	GD0-PND21	Class 2	Fitness	survival	survival rate	N	Maternal exposure
Maternal exposure to polystyrene nanoplastics during gestation and lactation induces hepatic and testicular toxicity in male mouse offspring	China	Huang T.	2022	Kunming mice	mice	21d/56d	NA	PS	0.1μm	Nano	0.1mg/L/d	NA	GD0-PND21	Class 1	Fitness	growth	change in weight	N	Maternal exposure
Maternal exposure to polystyrene nanoplastics during gestation and lactation induces hepatic and testicular toxicity in male mouse offspring	China	Huang T.	2022	Kunming mice	mice	21d	M	PS	0.1μm	Nano	0.1mg/L/d	NA	GD0-PND21	Class 1	Fitness	growth	change in liver	N	Maternal exposure
Maternal exposure to polystyrene nanoplastics during gestation and lactation induces hepatic and testicular toxicity in male mouse offspring	China	Huang T.	2022	Kunming mice	mice	56d	M	PS	0.1μm	Nano	0.1mg/L/d	NA	GD0-PND21	Class 2	Fitness	growth	change in liver	N	Maternal exposure
Maternal exposure to polystyrene nanoplastics during gestation and lactation induces hepatic and testicular toxicity in male mouse offspring	China	Huang T.	2022	Kunming mice	mice	21d	M	PS	0.1μm	Nano	0.1mg/L/d	NA	GD0-PND21	Class 1	Metabolism	oxidative stress	MDA in liver	N	Maternal exposure
Maternal exposure to polystyrene nanoplastics during gestation and lactation induces hepatic and testicular toxicity in male mouse offspring	China	Huang T.	2022	Kunming mice	mice	21d	M	PS	0.1μm	Nano	0.1mg/L/d	NA	GD0-PND21	Class 1	Metabolism	oxidative stress	SOD in liver	N	Maternal exposure
Maternal exposure to polystyrene nanoplastics during gestation and lactation induces hepatic and testicular toxicity in male mouse offspring	China	Huang T.	2022	Kunming mice	mice	21d	M	PS	0.1μm	Nano	0.1mg/L/d	NA	GD0-PND21	Class 1	Metabolism	oxidative stress	CAT in liver	N	Maternal exposure
Maternal exposure to polystyrene nanoplastics during gestation and lactation induces hepatic and testicular toxicity in male mouse offspring	China	Huang T.	2022	Kunming mice	mice	56d	M	PS	0.1μm	Nano	0.1mg/L/d	NA	GD0-PND21	Class 2	Metabolism	oxidative stress	MDA in liver	N	Maternal exposure
Maternal exposure to polystyrene nanoplastics during gestation and lactation induces hepatic and testicular toxicity in male mouse offspring	China	Huang T.	2022	Kunming mice	mice	56d	M	PS	0.1μm	Nano	0.1mg/L/d	NA	GD0-PND21	Class 2	Metabolism	oxidative stress	SOD in liver	N	Maternal exposure
Maternal exposure to polystyrene nanoplastics during gestation and lactation induces hepatic and testicular toxicity in male mouse offspring	China	Huang T.	2022	Kunming mice	mice	21d/56d	M	PS	0.1μm	Nano	0.1mg/L/d	NA	GD0-PND21	Class 1	Metabolism	oxidative stress	CAT in liver	N	Maternal exposure
Maternal exposure to polystyrene nanoplastics during gestation and lactation induces hepatic and testicular toxicity in male mouse offspring	China	Huang T.	2022	Kunming mice	mice	21d/56d	M	PS	0.1μm	Nano	0.1mg/L/d	NA	GD0-PND21	Class 1	Immune system	Inflammatory cytokine level	TNF-α	N	Maternal exposure
Maternal exposure to polystyrene nanoplastics during gestation and lactation induces hepatic and testicular toxicity in male mouse offspring	China	Huang T.	2022	Kunming mice	mice	21d/56d	M	PS	0.1μm	Nano	0.1mg/L/d	NA	GD0-PND21	Class 1	Immune system	Inflammatory cytokine level	IL-1β	N	Maternal exposure
Maternal exposure to polystyrene nanoplastics during gestation and lactation induces hepatic and testicular toxicity in male mouse offspring	China	Huang T.	2022	Kunming mice	mice	21d/56d	M	PS	0.1μm	Nano	0.1mg/L/d	NA	GD0-PND21	Class 1	Immune system	Inflammatory cytokine level	IL-6	N	Maternal exposure
Maternal exposure to polystyrene nanoplastics during gestation and lactation induces hepatic and testicular toxicity in male mouse offspring	China	Huang T.	2022	Kunming mice	mice	21d	M	PS	0.1μm	Nano	0.1mg/L/d	NA	GD0-PND21	Class 1	Fitness	reproduction investment and success	Absolute testicular morphology	Y	Maternal exposure
Maternal exposure to polystyrene nanoplastics during gestation and lactation induces hepatic and testicular toxicity in male mouse offspring	China	Huang T.	2022	Kunming mice	mice	56d	M	PS	0.1μm	Nano	0.1mg/L/d	NA	GD0-PND21	Class 2	Fitness	reproduction investment and success	epididymal sperm count	N	Maternal exposure
Maternal exposure to polystyrene nanoplastics during gestation and lactation induces hepatic and testicular toxicity in male mouse offspring	China	Huang T.	2022	Kunming mice	mice	56d	M	PS	0.1μm	Nano	0.1mg/L/d	NA	GD0-PND21	Class 2	Fitness	reproduction investment and success	Absolute testicular morphology	N	Maternal exposure
Maternal exposure to polystyrene nanoplastics during gestation and lactation induces hepatic and testicular toxicity in male mouse offspring	China	Huang T.	2022	Kunming mice	mice	21d	M	PS	0.1μm	Nano	0.1mg/L/d	NA	GD0-PND21	Class 1	Fitness	reproduction investment and success	Relative testicular morphology	N	Maternal exposure
Maternal exposure to polystyrene nanoplastics during gestation and lactation induces hepatic and testicular toxicity in male mouse offspring	China	Huang T.	2022	Kunming mice	mice	56d	M	PS	0.1μm	Nano	0.1mg/L/d	NA	GD0-PND21	Class 2	Fitness	reproduction investment and success	Relative testicular morphology	Y	Maternal exposure
Maternal exposure to polystyrene nanoplastics during gestation and lactation induces hepatic and testicular toxicity in male mouse offspring	China	Huang T.	2022	Kunming mice	mice	21d	M	PS	0.1μm	Nano	0.1mg/L/d	NA	GD0-PND21	Class 1	Metabolism	oxidative stress	MDA in testicular	N	Maternal exposure
Maternal exposure to polystyrene nanoplastics during gestation and lactation induces hepatic and testicular toxicity in male mouse offspring	China	Huang T.	2022	Kunming mice	mice	21d	M	PS	0.1μm	Nano	0.1mg/L/d	NA	GD0-PND21	Class 1	Metabolism	oxidative stress	SOD in testicular	N	Maternal exposure
Maternal exposure to polystyrene nanoplastics during gestation and lactation induces hepatic and testicular toxicity in male mouse offspring	China	Huang T.	2022	Kunming mice	mice	21d	M	PS	0.1μm	Nano	0.1mg/L/d	NA	GD0-PND21	Class 1	Metabolism	oxidative stress	CAT in testicular	N	Maternal exposure
Maternal exposure to polystyrene nanoplastics during gestation and lactation induces hepatic and testicular toxicity in male mouse offspring	China	Huang T.	2022	Kunming mice	mice	56d	M	PS	0.1μm	Nano	0.1mg/L/d	NA	GD0-PND21	Class 2	Metabolism	oxidative stress	MDA in testicular	N	Maternal exposure
Maternal exposure to polystyrene nanoplastics during gestation and lactation induces hepatic and testicular toxicity in male mouse offspring	China	Huang T.	2022	Kunming mice	mice	56d	M	PS	0.1μm	Nano	0.1mg/L/d	NA	GD0-PND21	Class 2	Metabolism	oxidative stress	SOD in testicular	N	Maternal exposure
Maternal exposure to polystyrene nanoplastics during gestation and lactation induces hepatic and testicular toxicity in male mouse offspring	China	Huang T.	2022	Kunming mice	mice	56d	M	PS	0.1μm	Nano	0.1mg/L/d	NA	GD0-PND21	Class 2	Metabolism	oxidative stress	CAT in testicular	N	Maternal exposure
Maternal exposure to polystyrene nanoplastics during gestation and lactation induces hepatic and testicular toxicity in male mouse offspring	China	Huang T.	2022	Kunming mice	mice	56d	NA	PS	0.1μm	Nano	1mg/L/d	NA	GD0-PND21	Class 2	Fitness	survival	survival rate	N	Maternal exposure
Maternal exposure to polystyrene nanoplastics during gestation and lactation induces hepatic and testicular toxicity in male mouse offspring	China	Huang T.	2022	Kunming mice	mice	21d/56d	NA	PS	0.1μm	Nano	1mg/L/d	NA	GD0-PND21	Class 1	Fitness	growth	change in weight	Y	Maternal exposure
Maternal exposure to polystyrene nanoplastics during gestation and lactation induces hepatic and testicular toxicity in male mouse offspring	China	Huang T.	2022	Kunming mice	mice	21d	M	PS	0.1μm	Nano	1mg/L/d	NA	GD0-PND21	Class 1	Fitness	growth	change in liver	Y	Maternal exposure
Maternal exposure to polystyrene nanoplastics during gestation and lactation induces hepatic and testicular toxicity in male mouse offspring	China	Huang T.	2022	Kunming mice	mice	56d	M	PS	0.1μm	Nano	1mg/L/d	NA	GD0-PND21	Class 2	Fitness	growth	change in liver	N	Maternal exposure
Maternal exposure to polystyrene nanoplastics during gestation and lactation induces hepatic and testicular toxicity in male mouse offspring	China	Huang T.	2022	Kunming mice	mice	21d	M	PS	0.1μm	Nano	1mg/L/d	NA	GD0-PND21	Class 1	Metabolism	oxidative stress	MDA in liver	N	Maternal exposure
Maternal exposure to polystyrene nanoplastics during gestation and lactation induces hepatic and testicular toxicity in male mouse offspring	China	Huang T.	2022	Kunming mice	mice	21d	M	PS	0.1μm	Nano	1mg/L/d	NA	GD0-PND21	Class 1	Metabolism	oxidative stress	SOD in liver	N	Maternal exposure
Maternal exposure to polystyrene nanoplastics during gestation and lactation induces hepatic and testicular toxicity in male mouse offspring	China	Huang T.	2022	Kunming mice	mice	21d	M	PS	0.1μm	Nano	1mg/L/d	NA	GD0-PND21	Class 1	Metabolism	oxidative stress	CAT in liver	N	Maternal exposure
Maternal exposure to polystyrene nanoplastics during gestation and lactation induces hepatic and testicular toxicity in male mouse offspring	China	Huang T.	2022	Kunming mice	mice	56d	M	PS	0.1μm	Nano	1mg/L/d	NA	GD0-PND21	Class 2	Metabolism	oxidative stress	MDA in liver	N	Maternal exposure
Maternal exposure to polystyrene nanoplastics during gestation and lactation induces hepatic and testicular toxicity in male mouse offspring	China	Huang T.	2022	Kunming mice	mice	56d	M	PS	0.1μm	Nano	1mg/L/d	NA	GD0-PND21	Class 2	Metabolism	oxidative stress	SOD in liver	N	Maternal exposure
Maternal exposure to polystyrene nanoplastics during gestation and lactation induces hepatic and testicular toxicity in male mouse offspring	China	Huang T.	2022	Kunming mice	mice	56d	M	PS	0.1μm	Nano	1mg/L/d	NA	GD0-PND21	Class 2	Metabolism	oxidative stress	CAT in liver	N	Maternal exposure
Maternal exposure to polystyrene nanoplastics during gestation and lactation induces hepatic and testicular toxicity in male mouse offspring	China	Huang T.	2022	Kunming mice	mice	21d	M	PS	0.1μm	Nano	1mg/L/d	NA	GD0-PND21	Class 1	Immune system	Inflammatory cytokine level	TNF-α	N	Maternal exposure
Maternal exposure to polystyrene nanoplastics during gestation and lactation induces hepatic and testicular toxicity in male mouse offspring	China	Huang T.	2022	Kunming mice	mice	21d	M	PS	0.1μm	Nano	1mg/L/d	NA	GD0-PND21	Class 1	Immune system	Inflammatory cytokine level	IL-1β	Y	Maternal exposure
Maternal exposure to polystyrene nanoplastics during gestation and lactation induces hepatic and testicular toxicity in male mouse offspring	China	Huang T.	2022	Kunming mice	mice	21d	M	PS	0.1μm	Nano	1mg/L/d	NA	GD0-PND21	Class 1	Immune system	Inflammatory cytokine level	IL-6	Y	Maternal exposure
Maternal exposure to polystyrene nanoplastics during gestation and lactation induces hepatic and testicular toxicity in male mouse offspring	China	Huang T.	2022	Kunming mice	mice	56d	M	PS	0.1μm	Nano	1mg/L/d	NA	GD0-PND21	Class 2	Immune system	Inflammatory cytokine level	TNF-α	N	Maternal exposure
Maternal exposure to polystyrene nanoplastics during gestation and lactation induces hepatic and testicular toxicity in male mouse offspring	China	Huang T.	2022	Kunming mice	mice	56d	M	PS	0.1μm	Nano	1mg/L/d	NA	GD0-PND21	Class 2	Immune system	Inflammatory cytokine level	IL-1β	N	Maternal exposure
Maternal exposure to polystyrene nanoplastics during gestation and lactation induces hepatic and testicular toxicity in male mouse offspring	China	Huang T.	2022	Kunming mice	mice	56d	M	PS	0.1μm	Nano	1mg/L/d	NA	GD0-PND21	Class 2	Immune system	Inflammatory cytokine level	IL-6	N	Maternal exposure
Maternal exposure to polystyrene nanoplastics during gestation and lactation induces hepatic and testicular toxicity in male mouse offspring	China	Huang T.	2022	Kunming mice	mice	21d	M	PS	0.1μm	Nano	1mg/L/d	NA	GD0-PND21	Class 1	Fitness	reproduction investment and success	Absolute testicular morphology	Y	Maternal exposure
Maternal exposure to polystyrene nanoplastics during gestation and lactation induces hepatic and testicular toxicity in male mouse offspring	China	Huang T.	2022	Kunming mice	mice	21d	M	PS	0.1μm	Nano	1mg/L/d	NA	GD0-PND21	Class 1	Fitness	reproduction investment and success	epididymal sperm count	Y	Maternal exposure
Maternal exposure to polystyrene nanoplastics during gestation and lactation induces hepatic and testicular toxicity in male mouse offspring	China	Huang T.	2022	Kunming mice	mice	56d	M	PS	0.1μm	Nano	1mg/L/d	NA	GD0-PND21	Class 2	Fitness	reproduction investment and success	Absolute testicular morphology	Y	Maternal exposure
Maternal exposure to polystyrene nanoplastics during gestation and lactation induces hepatic and testicular toxicity in male mouse offspring	China	Huang T.	2022	Kunming mice	mice	21d	M	PS	0.1μm	Nano	1mg/L/d	NA	GD0-PND21	Class 1	Fitness	reproduction investment and success	Relative testicular morphology	Y	Maternal exposure
Maternal exposure to polystyrene nanoplastics during gestation and lactation induces hepatic and testicular toxicity in male mouse offspring	China	Huang T.	2022	Kunming mice	mice	56d	M	PS	0.1μm	Nano	1mg/L/d	NA	GD0-PND21	Class 2	Fitness	reproduction investment and success	Relative testicular morphology	N	Maternal exposure
Maternal exposure to polystyrene nanoplastics during gestation and lactation induces hepatic and testicular toxicity in male mouse offspring	China	Huang T.	2022	Kunming mice	mice	21d	M	PS	0.1μm	Nano	1mg/L/d	NA	GD0-PND21	Class 1	Metabolism	oxidative stress	MDA in testicular	N	Maternal exposure
Maternal exposure to polystyrene nanoplastics during gestation and lactation induces hepatic and testicular toxicity in male mouse offspring	China	Huang T.	2022	Kunming mice	mice	21d	M	PS	0.1μm	Nano	1mg/L/d	NA	GD0-PND21	Class 1	Metabolism	oxidative stress	SOD in testicular	N	Maternal exposure
Maternal exposure to polystyrene nanoplastics during gestation and lactation induces hepatic and testicular toxicity in male mouse offspring	China	Huang T.	2022	Kunming mice	mice	21d	M	PS	0.1μm	Nano	1mg/L/d	NA	GD0-PND21	Class 1	Metabolism	oxidative stress	CAT in testicular	Y	Maternal exposure
Maternal exposure to polystyrene nanoplastics during gestation and lactation induces hepatic and testicular toxicity in male mouse offspring	China	Huang T.	2022	Kunming mice	mice	56d	M	PS	0.1μm	Nano	1mg/L/d	NA	GD0-PND21	Class 2	Metabolism	oxidative stress	MDA in testicular	N	Maternal exposure
Maternal exposure to polystyrene nanoplastics during gestation and lactation induces hepatic and testicular toxicity in male mouse offspring	China	Huang T.	2022	Kunming mice	mice	56d	M	PS	0.1μm	Nano	1mg/L/d	NA	GD0-PND21	Class 2	Metabolism	oxidative stress	SOD in testicular	Y	Maternal exposure
Maternal exposure to polystyrene nanoplastics during gestation and lactation induces hepatic and testicular toxicity in male mouse offspring	China	Huang T.	2022	Kunming mice	mice	56d	M	PS	0.1μm	Nano	1mg/L/d	NA	GD0-PND21	Class 2	Metabolism	oxidative stress	CAT in testicular	Y	Maternal exposure
Maternal exposure to polystyrene nanoplastics during gestation and lactation induces hepatic and testicular toxicity in male mouse offspring	China	Huang T.	2022	Kunming mice	mice	56d	NA	PS	0.1μm	Nano	10mg/L/d	NA	GD0-PND21	Class 2	Fitness	survival	survival rate	N	Maternal exposure
Maternal exposure to polystyrene nanoplastics during gestation and lactation induces hepatic and testicular toxicity in male mouse offspring	China	Huang T.	2022	Kunming mice	mice	21d/56d	NA	PS	0.1μm	Nano	10mg/L/d	NA	GD0-PND21	Class 1	Fitness	growth	change in weight	Y	Maternal exposure
Maternal exposure to polystyrene nanoplastics during gestation and lactation induces hepatic and testicular toxicity in male mouse offspring	China	Huang T.	2022	Kunming mice	mice	21d	M	PS	0.1μm	Nano	10mg/L/d	NA	GD0-PND21	Class 1	Fitness	growth	change in liver	Y	Maternal exposure
Maternal exposure to polystyrene nanoplastics during gestation and lactation induces hepatic and testicular toxicity in male mouse offspring	China	Huang T.	2022	Kunming mice	mice	56d	M	PS	0.1μm	Nano	10mg/L/d	NA	GD0-PND21	Class 2	Fitness	growth	change in liver	N	Maternal exposure
Maternal exposure to polystyrene nanoplastics during gestation and lactation induces hepatic and testicular toxicity in male mouse offspring	China	Huang T.	2022	Kunming mice	mice	21d	M	PS	0.1μm	Nano	10mg/L/d	NA	GD0-PND21	Class 1	Metabolism	oxidative stress	MDA in liver	Y	Maternal exposure
Maternal exposure to polystyrene nanoplastics during gestation and lactation induces hepatic and testicular toxicity in male mouse offspring	China	Huang T.	2022	Kunming mice	mice	21d	M	PS	0.1μm	Nano	10mg/L/d	NA	GD0-PND21	Class 1	Metabolism	oxidative stress	SOD in liver	Y	Maternal exposure
Maternal exposure to polystyrene nanoplastics during gestation and lactation induces hepatic and testicular toxicity in male mouse offspring	China	Huang T.	2022	Kunming mice	mice	21d	M	PS	0.1μm	Nano	10mg/L/d	NA	GD0-PND21	Class 1	Metabolism	oxidative stress	CAT in liver	Y	Maternal exposure
Maternal exposure to polystyrene nanoplastics during gestation and lactation induces hepatic and testicular toxicity in male mouse offspring	China	Huang T.	2022	Kunming mice	mice	56d	M	PS	0.1μm	Nano	10mg/L/d	NA	GD0-PND21	Class 2	Metabolism	oxidative stress	MDA in liver	Y	Maternal exposure
Maternal exposure to polystyrene nanoplastics during gestation and lactation induces hepatic and testicular toxicity in male mouse offspring	China	Huang T.	2022	Kunming mice	mice	56d	M	PS	0.1μm	Nano	10mg/L/d	NA	GD0-PND21	Class 2	Metabolism	oxidative stress	SOD in liver	Y	Maternal exposure
Maternal exposure to polystyrene nanoplastics during gestation and lactation induces hepatic and testicular toxicity in male mouse offspring	China	Huang T.	2022	Kunming mice	mice	56d	M	PS	0.1μm	Nano	10mg/L/d	NA	GD0-PND21	Class 2	Metabolism	oxidative stress	CAT in liver	Y	Maternal exposure
Maternal exposure to polystyrene nanoplastics during gestation and lactation induces hepatic and testicular toxicity in male mouse offspring	China	Huang T.	2022	Kunming mice	mice	21d	M	PS	0.1μm	Nano	10mg/L/d	NA	GD0-PND21	Class 1	Immune system	Inflammatory cytokine level	TNF-α	Y	Maternal exposure
Maternal exposure to polystyrene nanoplastics during gestation and lactation induces hepatic and testicular toxicity in male mouse offspring	China	Huang T.	2022	Kunming mice	mice	21d	M	PS	0.1μm	Nano	10mg/L/d	NA	GD0-PND21	Class 1	Immune system	Inflammatory cytokine level	IL-1β	Y	Maternal exposure
Maternal exposure to polystyrene nanoplastics during gestation and lactation induces hepatic and testicular toxicity in male mouse offspring	China	Huang T.	2022	Kunming mice	mice	21d	M	PS	0.1μm	Nano	10mg/L/d	NA	GD0-PND21	Class 1	Immune system	Inflammatory cytokine level	IL-6	Y	Maternal exposure
Maternal exposure to polystyrene nanoplastics during gestation and lactation induces hepatic and testicular toxicity in male mouse offspring	China	Huang T.	2022	Kunming mice	mice	56d	M	PS	0.1μm	Nano	10mg/L/d	NA	GD0-PND21	Class 2	Immune system	Inflammatory cytokine level	TNF-α	N	Maternal exposure
Maternal exposure to polystyrene nanoplastics during gestation and lactation induces hepatic and testicular toxicity in male mouse offspring	China	Huang T.	2022	Kunming mice	mice	56d	M	PS	0.1μm	Nano	10mg/L/d	NA	GD0-PND21	Class 2	Immune system	Inflammatory cytokine level	IL-1β	N	Maternal exposure
Maternal exposure to polystyrene nanoplastics during gestation and lactation induces hepatic and testicular toxicity in male mouse offspring	China	Huang T.	2022	Kunming mice	mice	56d	M	PS	0.1μm	Nano	10mg/L/d	NA	GD0-PND21	Class 2	Immune system	Inflammatory cytokine level	IL-6	N	Maternal exposure
Maternal exposure to polystyrene nanoplastics during gestation and lactation induces hepatic and testicular toxicity in male mouse offspring	China	Huang T.	2022	Kunming mice	mice	56d	M	PS	0.1μm	Nano	10mg/L/d	NA	GD0-PND21	Class 2	Metabolism	carbohydrate metabolism	DHAP	Y	Maternal exposure
Maternal exposure to polystyrene nanoplastics during gestation and lactation induces hepatic and testicular toxicity in male mouse offspring	China	Huang T.	2022	Kunming mice	mice	56d	M	PS	0.1μm	Nano	10mg/L/d	NA	GD0-PND21	Class 2	Metabolism	carbohydrate metabolism	β-D-F6-P	Y	Maternal exposure
Maternal exposure to polystyrene nanoplastics during gestation and lactation induces hepatic and testicular toxicity in male mouse offspring	China	Huang T.	2022	Kunming mice	mice	56d	M	PS	0.1μm	Nano	10mg/L/d	NA	GD0-PND21	Class 2	Metabolism	carbohydrate metabolism	AMP	Y	Maternal exposure
Maternal exposure to polystyrene nanoplastics during gestation and lactation induces hepatic and testicular toxicity in male mouse offspring	China	Huang T.	2022	Kunming mice	mice	56d	M	PS	0.1μm	Nano	10mg/L/d	NA	GD0-PND21	Class 2	Metabolism	carbohydrate metabolism	D-G6-P	Y	Maternal exposure
Maternal exposure to polystyrene nanoplastics during gestation and lactation induces hepatic and testicular toxicity in male mouse offspring	China	Huang T.	2022	Kunming mice	mice	56d	M	PS	0.1μm	Nano	10mg/L/d	NA	GD0-PND21	Class 2	Metabolism	carbohydrate metabolism	TPP	Y	Maternal exposure
Maternal exposure to polystyrene nanoplastics during gestation and lactation induces hepatic and testicular toxicity in male mouse offspring	China	Huang T.	2022	Kunming mice	mice	21d	M	PS	0.1μm	Nano	10mg/L/d	NA	GD0-PND21	Class 1	Fitness	reproduction investment and success	Absolute testicular morphology	Y	Maternal exposure
Maternal exposure to polystyrene nanoplastics during gestation and lactation induces hepatic and testicular toxicity in male mouse offspring	China	Huang T.	2022	Kunming mice	mice	56d	M	PS	0.1μm	Nano	10mg/L/d	NA	GD0-PND21	Class 2	Fitness	reproduction investment and success	epididymal sperm count	Y	Maternal exposure
Maternal exposure to polystyrene nanoplastics during gestation and lactation induces hepatic and testicular toxicity in male mouse offspring	China	Huang T.	2022	Kunming mice	mice	56d	M	PS	0.1μm	Nano	10mg/L/d	NA	GD0-PND21	Class 2	Fitness	reproduction investment and success	Absolute testicular morphology	Y	Maternal exposure
Maternal exposure to polystyrene nanoplastics during gestation and lactation induces hepatic and testicular toxicity in male mouse offspring	China	Huang T.	2022	Kunming mice	mice	21d	M	PS	0.1μm	Nano	10mg/L/d	NA	GD0-PND21	Class 1	Fitness	reproduction investment and success	Relative testicular morphology	Y	Maternal exposure
Maternal exposure to polystyrene nanoplastics during gestation and lactation induces hepatic and testicular toxicity in male mouse offspring	China	Huang T.	2022	Kunming mice	mice	56d	M	PS	0.1μm	Nano	10mg/L/d	NA	GD0-PND21	Class 2	Fitness	reproduction investment and success	Relative testicular morphology	N	Maternal exposure
Maternal exposure to polystyrene nanoplastics during gestation and lactation induces hepatic and testicular toxicity in male mouse offspring	China	Huang T.	2022	Kunming mice	mice	21d	M	PS	0.1μm	Nano	10mg/L/d	NA	GD0-PND21	Class 1	Metabolism	oxidative stress	MDA in testicular	Y	Maternal exposure
Maternal exposure to polystyrene nanoplastics during gestation and lactation induces hepatic and testicular toxicity in male mouse offspring	China	Huang T.	2022	Kunming mice	mice	21d	M	PS	0.1μm	Nano	10mg/L/d	NA	GD0-PND21	Class 1	Metabolism	oxidative stress	SOD in testicular	Y	Maternal exposure
Maternal exposure to polystyrene nanoplastics during gestation and lactation induces hepatic and testicular toxicity in male mouse offspring	China	Huang T.	2022	Kunming mice	mice	21d	M	PS	0.1μm	Nano	10mg/L/d	NA	GD0-PND21	Class 1	Metabolism	oxidative stress	CAT in testicular	Y	Maternal exposure
Maternal exposure to polystyrene nanoplastics during gestation and lactation induces hepatic and testicular toxicity in male mouse offspring	China	Huang T.	2022	Kunming mice	mice	56d	M	PS	0.1μm	Nano	10mg/L/d	NA	GD0-PND21	Class 2	Metabolism	oxidative stress	MDA in testicular	Y	Maternal exposure
Maternal exposure to polystyrene nanoplastics during gestation and lactation induces hepatic and testicular toxicity in male mouse offspring	China	Huang T.	2022	Kunming mice	mice	56d	M	PS	0.1μm	Nano	10mg/L/d	NA	GD0-PND21	Class 2	Metabolism	oxidative stress	SOD in testicular	Y	Maternal exposure
Maternal exposure to polystyrene nanoplastics during gestation and lactation induces hepatic and testicular toxicity in male mouse offspring	China	Huang T.	2022	Kunming mice	mice	56d	M	PS	0.1μm	Nano	10mg/L/d	NA	GD0-PND21	Class 2	Metabolism	oxidative stress	CAT in testicular	Y	Maternal exposure
Maternal Polystyrene Microplastic Exposure during Gestation and Lactation Altered Metabolic Homeostasis in the Dams and Their F1 and F2 Offspring	China	Luo T.	2019	ICR mice	mice	42d	F	PS	5μm	Micro	100μg/L/d	NA	42d	Class 2	Fitness	growth	change in weight	N	Maternal exposure
Maternal Polystyrene Microplastic Exposure during Gestation and Lactation Altered Metabolic Homeostasis in the Dams and Their F1 and F2 Offspring	China	Luo T.	2019	ICR mice	mice	42d	M	PS	5μm	Micro	100μg/L/d	NA	42d	Class 2	Fitness	growth	change in weight	N	Maternal exposure
Maternal Polystyrene Microplastic Exposure during Gestation and Lactation Altered Metabolic Homeostasis in the Dams and Their F1 and F2 Offspring	China	Luo T.	2019	ICR mice	mice	42d	F	PS	5μm	Micro	100μg/L/d	NA	42d	Class 2	Fitness	growth	change in weight	Y	Maternal exposure
Maternal Polystyrene Microplastic Exposure during Gestation and Lactation Altered Metabolic Homeostasis in the Dams and Their F1 and F2 Offspring	China	Luo T.	2019	ICR mice	mice	42d	M	PS	5μm	Micro	100μg/L/d	NA	42d	Class 2	Fitness	growth	change in weight	N	Maternal exposure
Maternal Polystyrene Microplastic Exposure during Gestation and Lactation Altered Metabolic Homeostasis in the Dams and Their F1 and F2 Offspring	China	Luo T.	2019	ICR mice	mice	42d	M	PS	5μm	Micro	100μg/L/d	NA	42d	Class 2	Metabolism	lipid metabolism	TCH in liver	Y	Maternal exposure
Maternal Polystyrene Microplastic Exposure during Gestation and Lactation Altered Metabolic Homeostasis in the Dams and Their F1 and F2 Offspring	China	Luo T.	2019	ICR mice	mice	42d	M	PS	5μm	Micro	100μg/L/d	NA	42d	Class 2	Metabolism	lipid metabolism	TG in liver	N	Maternal exposure
Maternal Polystyrene Microplastic Exposure during Gestation and Lactation Altered Metabolic Homeostasis in the Dams and Their F1 and F2 Offspring	China	Luo T.	2019	ICR mice	mice	42d	F	PS	5μm	Micro	100μg/L/d	NA	42d	Class 2	Metabolism	lipid metabolism	TCH in liver	Y	Maternal exposure
Maternal Polystyrene Microplastic Exposure during Gestation and Lactation Altered Metabolic Homeostasis in the Dams and Their F1 and F2 Offspring	China	Luo T.	2019	ICR mice	mice	42d	F	PS	5μm	Micro	100μg/L/d	NA	42d	Class 2	Metabolism	lipid metabolism	TG in liver	Y	Maternal exposure
Maternal Polystyrene Microplastic Exposure during Gestation and Lactation Altered Metabolic Homeostasis in the Dams and Their F1 and F2 Offspring	China	Luo T.	2019	ICR mice	mice	42d	F	PS	5μm	Micro	100μg/L/d	Class 3	42d	Class 2	Fitness	growth	change in weight	N	oral gavage
Maternal Polystyrene Microplastic Exposure during Gestation and Lactation Altered Metabolic Homeostasis in the Dams and Their F1 and F2 Offspring	China	Luo T.	2019	ICR mice	mice	42d	F	PS	5μm	Micro	100μg/L/d	Class 3	42d	Class 2	Metabolism	lipid metabolism	TCH in liver	Y	oral gavage
Maternal Polystyrene Microplastic Exposure during Gestation and Lactation Altered Metabolic Homeostasis in the Dams and Their F1 and F2 Offspring	China	Luo T.	2019	ICR mice	mice	42d	F	PS	5μm	Micro	100μg/L/d	Class 3	42d	Class 2	Metabolism	lipid metabolism	TG in liver	Y	oral gavage
Maternal Polystyrene Microplastic Exposure during Gestation and Lactation Altered Metabolic Homeostasis in the Dams and Their F1 and F2 Offspring	China	Luo T.	2019	ICR mice	mice	42d	F	PS	5μm	Micro	100μg/L/d	Class 3	42d	Class 2	Metabolism	lipid metabolism	GLU	N	oral gavage
Maternal Polystyrene Microplastic Exposure during Gestation and Lactation Altered Metabolic Homeostasis in the Dams and Their F1 and F2 Offspring	China	Luo T.	2019	ICR mice	mice	42d	F	PS	5μm	Micro	100μg/L/d	Class 3	42d	Class 2	Metabolism	lipid metabolism	PYR	Y	oral gavage
Maternal Polystyrene Microplastic Exposure during Gestation and Lactation Altered Metabolic Homeostasis in the Dams and Their F1 and F2 Offspring	China	Luo T.	2019	ICR mice	mice	42d	F	PS	5μm	Micro	100μg/L/d	Class 3	42d	Class 2	Metabolism	lipid metabolism	TCH in serum	Y	oral gavage
Maternal Polystyrene Microplastic Exposure during Gestation and Lactation Altered Metabolic Homeostasis in the Dams and Their F1 and F2 Offspring	China	Luo T.	2019	ICR mice	mice	42d	F	PS	5μm	Micro	100μg/L/d	Class 3	42d	Class 2	Metabolism	lipid metabolism	TG in serum	Y	oral gavage
Maternal Polystyrene Microplastic Exposure during Gestation and Lactation Altered Metabolic Homeostasis in the Dams and Their F1 and F2 Offspring	China	Luo T.	2019	ICR mice	mice	42d	F	PS	5μm	Micro	100μg/L/d	Class 3	42d	Class 2	Metabolism	lipid metabolism	LDL-C in serum	Y	oral gavage
Maternal Polystyrene Microplastic Exposure during Gestation and Lactation Altered Metabolic Homeostasis in the Dams and Their F1 and F2 Offspring	China	Luo T.	2019	ICR mice	mice	42d	F	PS	5μm	Micro	100μg/L/d	Class 3	42d	Class 2	Metabolism	lipid metabolism	HDL-C in serum	Y	oral gavage
Maternal Polystyrene Microplastic Exposure during Gestation and Lactation Altered Metabolic Homeostasis in the Dams and Their F1 and F2 Offspring	China	Luo T.	2019	ICR mice	mice	42d	F	PS	5μm	Micro	100μg/L/d	Class 3	42d	Class 2	Metabolism	lipid metabolism	NEFA in serum	Y	oral gavage
Maternal Polystyrene Microplastic Exposure during Gestation and Lactation Altered Metabolic Homeostasis in the Dams and Their F1 and F2 Offspring	China	Luo T.	2019	ICR mice	mice	42d	F	PS	5μm	Micro	100μg/L/d	NA	42d	Class 2	Metabolism	lipid metabolism	GLU	Y	Maternal exposure
Maternal Polystyrene Microplastic Exposure during Gestation and Lactation Altered Metabolic Homeostasis in the Dams and Their F1 and F2 Offspring	China	Luo T.	2019	ICR mice	mice	42d	F	PS	5μm	Micro	100μg/L/d	NA	42d	Class 2	Metabolism	lipid metabolism	PYR	Y	Maternal exposure
Maternal Polystyrene Microplastic Exposure during Gestation and Lactation Altered Metabolic Homeostasis in the Dams and Their F1 and F2 Offspring	China	Luo T.	2019	ICR mice	mice	42d	F	PS	5μm	Micro	100μg/L/d	NA	42d	Class 2	Metabolism	lipid metabolism	TCH in serum	Y	Maternal exposure
Maternal Polystyrene Microplastic Exposure during Gestation and Lactation Altered Metabolic Homeostasis in the Dams and Their F1 and F2 Offspring	China	Luo T.	2019	ICR mice	mice	42d	F	PS	5μm	Micro	100μg/L/d	NA	42d	Class 2	Metabolism	lipid metabolism	TG in serum	Y	Maternal exposure
Maternal Polystyrene Microplastic Exposure during Gestation and Lactation Altered Metabolic Homeostasis in the Dams and Their F1 and F2 Offspring	China	Luo T.	2019	ICR mice	mice	42d	F	PS	5μm	Micro	100μg/L/d	NA	42d	Class 2	Metabolism	lipid metabolism	LDL-C in serum	N	Maternal exposure
Maternal Polystyrene Microplastic Exposure during Gestation and Lactation Altered Metabolic Homeostasis in the Dams and Their F1 and F2 Offspring	China	Luo T.	2019	ICR mice	mice	42d	F	PS	5μm	Micro	100μg/L/d	NA	42d	Class 2	Metabolism	lipid metabolism	HDL-C in serum	N	Maternal exposure
Maternal Polystyrene Microplastic Exposure during Gestation and Lactation Altered Metabolic Homeostasis in the Dams and Their F1 and F2 Offspring	China	Luo T.	2019	ICR mice	mice	42d	F	PS	5μm	Micro	100μg/L/d	NA	42d	Class 2	Metabolism	lipid metabolism	NEFA in serum	Y	Maternal exposure
Maternal Polystyrene Microplastic Exposure during Gestation and Lactation Altered Metabolic Homeostasis in the Dams and Their F1 and F2 Offspring	China	Luo T.	2019	ICR mice	mice	42d	F	PS	5μm	Micro	1000μg/L/d	NA	42d	Class 2	Fitness	growth	change in weight	N	Maternal exposure
Maternal Polystyrene Microplastic Exposure during Gestation and Lactation Altered Metabolic Homeostasis in the Dams and Their F1 and F2 Offspring	China	Luo T.	2019	ICR mice	mice	42d	M	PS	5μm	Micro	1000μg/L/d	NA	42d	Class 2	Fitness	growth	change in weight	N	Maternal exposure
Maternal Polystyrene Microplastic Exposure during Gestation and Lactation Altered Metabolic Homeostasis in the Dams and Their F1 and F2 Offspring	China	Luo T.	2019	ICR mice	mice	42d	F	PS	5μm	Micro	1000μg/L/d	NA	42d	Class 2	Fitness	growth	change in weight	Y	Maternal exposure
Maternal Polystyrene Microplastic Exposure during Gestation and Lactation Altered Metabolic Homeostasis in the Dams and Their F1 and F2 Offspring	China	Luo T.	2019	ICR mice	mice	42d	M	PS	5μm	Micro	1000μg/L/d	NA	42d	Class 2	Fitness	growth	change in weight	Y	Maternal exposure
Maternal Polystyrene Microplastic Exposure during Gestation and Lactation Altered Metabolic Homeostasis in the Dams and Their F1 and F2 Offspring	China	Luo T.	2019	ICR mice	mice	42d	M	PS	5μm	Micro	1000μg/L/d	NA	42d	Class 2	Metabolism	lipid metabolism	TCH in liver	Y	Maternal exposure
Maternal Polystyrene Microplastic Exposure during Gestation and Lactation Altered Metabolic Homeostasis in the Dams and Their F1 and F2 Offspring	China	Luo T.	2019	ICR mice	mice	42d	M	PS	5μm	Micro	1000μg/L/d	NA	42d	Class 2	Metabolism	lipid metabolism	TG in liver	N	Maternal exposure
Maternal Polystyrene Microplastic Exposure during Gestation and Lactation Altered Metabolic Homeostasis in the Dams and Their F1 and F2 Offspring	China	Luo T.	2019	ICR mice	mice	42d	F	PS	5μm	Micro	1000μg/L/d	NA	42d	Class 2	Metabolism	lipid metabolism	TCH in liver	Y	Maternal exposure
Maternal Polystyrene Microplastic Exposure during Gestation and Lactation Altered Metabolic Homeostasis in the Dams and Their F1 and F2 Offspring	China	Luo T.	2019	ICR mice	mice	42d	F	PS	5μm	Micro	1000μg/L/d	NA	42d	Class 2	Metabolism	lipid metabolism	TG in liver	N	Maternal exposure
Maternal Polystyrene Microplastic Exposure during Gestation and Lactation Altered Metabolic Homeostasis in the Dams and Their F1 and F2 Offspring	China	Luo T.	2019	ICR mice	mice	42d	F	PS	5μm	Micro	1000μg/L/d	Class 4	42d	Class 2	Fitness	growth	change in weight	N	oral gavage
Maternal Polystyrene Microplastic Exposure during Gestation and Lactation Altered Metabolic Homeostasis in the Dams and Their F1 and F2 Offspring	China	Luo T.	2019	ICR mice	mice	42d	F	PS	5μm	Micro	1000μg/L/d	Class 4	42d	Class 2	Metabolism	lipid metabolism	TCH in liver	Y	oral gavage
Maternal Polystyrene Microplastic Exposure during Gestation and Lactation Altered Metabolic Homeostasis in the Dams and Their F1 and F2 Offspring	China	Luo T.	2019	ICR mice	mice	42d	F	PS	5μm	Micro	1000μg/L/d	Class 4	42d	Class 2	Metabolism	lipid metabolism	TG in liver	Y	oral gavage
Maternal Polystyrene Microplastic Exposure during Gestation and Lactation Altered Metabolic Homeostasis in the Dams and Their F1 and F2 Offspring	China	Luo T.	2019	ICR mice	mice	42d	F	PS	5μm	Micro	1000μg/L/d	Class 4	42d	Class 2	Metabolism	lipid metabolism	GLU	N	oral gavage
Maternal Polystyrene Microplastic Exposure during Gestation and Lactation Altered Metabolic Homeostasis in the Dams and Their F1 and F2 Offspring	China	Luo T.	2019	ICR mice	mice	42d	F	PS	5μm	Micro	1000μg/L/d	Class 4	42d	Class 2	Metabolism	lipid metabolism	PYR	Y	oral gavage
Maternal Polystyrene Microplastic Exposure during Gestation and Lactation Altered Metabolic Homeostasis in the Dams and Their F1 and F2 Offspring	China	Luo T.	2019	ICR mice	mice	42d	F	PS	5μm	Micro	1000μg/L/d	Class 4	42d	Class 2	Metabolism	lipid metabolism	TCH in serum	Y	oral gavage
Maternal Polystyrene Microplastic Exposure during Gestation and Lactation Altered Metabolic Homeostasis in the Dams and Their F1 and F2 Offspring	China	Luo T.	2019	ICR mice	mice	42d	F	PS	5μm	Micro	1000μg/L/d	Class 4	42d	Class 2	Metabolism	lipid metabolism	TG in serum	Y	oral gavage
Maternal Polystyrene Microplastic Exposure during Gestation and Lactation Altered Metabolic Homeostasis in the Dams and Their F1 and F2 Offspring	China	Luo T.	2019	ICR mice	mice	42d	F	PS	5μm	Micro	1000μg/L/d	Class 4	42d	Class 2	Metabolism	lipid metabolism	LDL-C in serum	Y	oral gavage
Maternal Polystyrene Microplastic Exposure during Gestation and Lactation Altered Metabolic Homeostasis in the Dams and Their F1 and F2 Offspring	China	Luo T.	2019	ICR mice	mice	42d	F	PS	5μm	Micro	1000μg/L/d	Class 4	42d	Class 2	Metabolism	lipid metabolism	HDL-C in serum	Y	oral gavage
Maternal Polystyrene Microplastic Exposure during Gestation and Lactation Altered Metabolic Homeostasis in the Dams and Their F1 and F2 Offspring	China	Luo T.	2019	ICR mice	mice	42d	F	PS	5μm	Micro	1000μg/L/d	Class 4	42d	Class 2	Metabolism	lipid metabolism	NEFA in serum	Y	oral gavage
Maternal Polystyrene Microplastic Exposure during Gestation and Lactation Altered Metabolic Homeostasis in the Dams and Their F1 and F2 Offspring	China	Luo T.	2019	ICR mice	mice	42d	F	PS	5μm	Micro	1000μg/L/d	NA	42d	Class 2	Metabolism	lipid metabolism	GLU	N	Maternal exposure
Maternal Polystyrene Microplastic Exposure during Gestation and Lactation Altered Metabolic Homeostasis in the Dams and Their F1 and F2 Offspring	China	Luo T.	2019	ICR mice	mice	42d	F	PS	5μm	Micro	1000μg/L/d	NA	42d	Class 2	Metabolism	lipid metabolism	PYR	N	Maternal exposure
Maternal Polystyrene Microplastic Exposure during Gestation and Lactation Altered Metabolic Homeostasis in the Dams and Their F1 and F2 Offspring	China	Luo T.	2019	ICR mice	mice	42d	F	PS	5μm	Micro	1000μg/L/d	NA	42d	Class 2	Metabolism	lipid metabolism	TCH in serum	Y	Maternal exposure
Maternal Polystyrene Microplastic Exposure during Gestation and Lactation Altered Metabolic Homeostasis in the Dams and Their F1 and F2 Offspring	China	Luo T.	2019	ICR mice	mice	42d	F	PS	5μm	Micro	1000μg/L/d	NA	42d	Class 2	Metabolism	lipid metabolism	TG in serum	Y	Maternal exposure
Maternal Polystyrene Microplastic Exposure during Gestation and Lactation Altered Metabolic Homeostasis in the Dams and Their F1 and F2 Offspring	China	Luo T.	2019	ICR mice	mice	42d	F	PS	5μm	Micro	1000μg/L/d	NA	42d	Class 2	Metabolism	lipid metabolism	LDL-C in serum	Y	Maternal exposure
Maternal Polystyrene Microplastic Exposure during Gestation and Lactation Altered Metabolic Homeostasis in the Dams and Their F1 and F2 Offspring	China	Luo T.	2019	ICR mice	mice	42d	F	PS	5μm	Micro	1000μg/L/d	NA	42d	Class 2	Metabolism	lipid metabolism	HDL-C in serum	Y	Maternal exposure
Maternal Polystyrene Microplastic Exposure during Gestation and Lactation Altered Metabolic Homeostasis in the Dams and Their F1 and F2 Offspring	China	Luo T.	2019	ICR mice	mice	42d	F	PS	5μm	Micro	1000μg/L/d	NA	42d	Class 2	Metabolism	lipid metabolism	NEFA in serum	Y	Maternal exposure
Maternal Polystyrene Microplastic Exposure during Gestation and Lactation Altered Metabolic Homeostasis in the Dams and Their F1 and F2 Offspring	China	Luo T.	2019	ICR mice	mice	42d	F	PS	5μm	Micro	1000μg/L/d	Class 4	42d	Class 2	Gut system	gut microbiota	Bacteroidetes	N	oral gavage
Maternal Polystyrene Microplastic Exposure during Gestation and Lactation Altered Metabolic Homeostasis in the Dams and Their F1 and F2 Offspring	China	Luo T.	2019	ICR mice	mice	42d	F	PS	5μm	Micro	1000μg/L/d	Class 4	42d	Class 2	Gut system	gut microbiota	Proteobacteria	N	oral gavage
Maternal Polystyrene Microplastic Exposure during Gestation and Lactation Altered Metabolic Homeostasis in the Dams and Their F1 and F2 Offspring	China	Luo T.	2019	ICR mice	mice	42d	F	PS	5μm	Micro	1000μg/L/d	Class 4	42d	Class 2	Gut system	gut microbiota	Firmicutes	N	oral gavage
Maternal Polystyrene Microplastic Exposure during Gestation and Lactation Altered Metabolic Homeostasis in the Dams and Their F1 and F2 Offspring	China	Luo T.	2019	ICR mice	mice	42d	F	PS	5μm	Micro	1000μg/L/d	Class 4	42d	Class 2	Gut system	intestinal permeability and barrier function	secretion of mucus	Y	oral gavage
Microglial phagocytosis of polystyrene microplastics results in immune alteration and apoptosis in vitro and in vivo	Korea	Kwon W.	2022	C57BL/6 mice	mice	8w	NA	PS	0.2μm	Nano	2.5μg/L/d	Class 1	7d	Class 1	Immune system	Inflammatory cytokine level	NF-kB	Y	oral gavage
Microglial phagocytosis of polystyrene microplastics results in immune alteration and apoptosis in vitro and in vivo	Korea	Kwon W.	2022	C57BL/6 mice	mice	8w	NA	PS	0.2μm	Nano	2.5μg/L/d	Class 1	7d	Class 1	Immune system	Inflammatory cytokine level	P-NF-Kb	Y	oral gavage
Microglial phagocytosis of polystyrene microplastics results in immune alteration and apoptosis in vitro and in vivo	Korea	Kwon W.	2022	C57BL/6 mice	mice	8w	NA	PS	0.2μm	Nano	2.5μg/L/d	Class 1	7d	Class 1	Immune system	Inflammatory cytokine level	β-actin	Y	oral gavage
Microglial phagocytosis of polystyrene microplastics results in immune alteration and apoptosis in vitro and in vivo	Korea	Kwon W.	2022	C57BL/6 mice	mice	8w	NA	PS	0.2μm	Nano	2.5μg/L/d	Class 1	7d	Class 1	Immune system	Inflammatory cytokine level	PARP	Y	oral gavage
Microglial phagocytosis of polystyrene microplastics results in immune alteration and apoptosis in vitro and in vivo	Korea	Kwon W.	2022	C57BL/6 mice	mice	8w	NA	PS	0.2μm	Nano	10μg/L/d	Class 2	7d	Class 1	Immune system	Inflammatory cytokine level	NF-kB	Y	oral gavage
Microglial phagocytosis of polystyrene microplastics results in immune alteration and apoptosis in vitro and in vivo	Korea	Kwon W.	2022	C57BL/6 mice	mice	8w	NA	PS	0.2μm	Nano	10μg/L/d	Class 2	7d	Class 1	Immune system	Inflammatory cytokine level	P-NF-Kb	Y	oral gavage
Microglial phagocytosis of polystyrene microplastics results in immune alteration and apoptosis in vitro and in vivo	Korea	Kwon W.	2022	C57BL/6 mice	mice	8w	NA	PS	0.2μm	Nano	10μg/L/d	Class 2	7d	Class 1	Immune system	Inflammatory cytokine level	β-actin	Y	oral gavage
Microglial phagocytosis of polystyrene microplastics results in immune alteration and apoptosis in vitro and in vivo	Korea	Kwon W.	2022	C57BL/6 mice	mice	8w	NA	PS	0.2μm	Nano	10μg/L/d	Class 2	7d	Class 1	Immune system	Inflammatory cytokine level	PARP	Y	oral gavage
Microglial phagocytosis of polystyrene microplastics results in immune alteration and apoptosis in vitro and in vivo	Korea	Kwon W.	2022	C57BL/6 mice	mice	8w	NA	PS	2μm	Micro	2.5μg/L/d	Class 1	7d	Class 1	Immune system	Inflammatory cytokine level	NF-kB	Y	oral gavage
Microglial phagocytosis of polystyrene microplastics results in immune alteration and apoptosis in vitro and in vivo	Korea	Kwon W.	2022	C57BL/6 mice	mice	8w	NA	PS	2μm	Micro	2.5μg/L/d	Class 1	7d	Class 1	Immune system	Inflammatory cytokine level	P-NF-Kb	Y	oral gavage
Microglial phagocytosis of polystyrene microplastics results in immune alteration and apoptosis in vitro and in vivo	Korea	Kwon W.	2022	C57BL/6 mice	mice	8w	NA	PS	2μm	Micro	2.5μg/L/d	Class 1	7d	Class 1	Immune system	Inflammatory cytokine level	β-actin	Y	oral gavage
Microglial phagocytosis of polystyrene microplastics results in immune alteration and apoptosis in vitro and in vivo	Korea	Kwon W.	2022	C57BL/6 mice	mice	8w	NA	PS	2μm	Micro	2.5μg/L/d	Class 1	7d	Class 1	Immune system	Inflammatory cytokine level	PARP	Y	oral gavage
Microglial phagocytosis of polystyrene microplastics results in immune alteration and apoptosis in vitro and in vivo	Korea	Kwon W.	2022	C57BL/6 mice	mice	8w	NA	PS	2μm	Micro	10μg/L/d	Class 2	7d	Class 1	Immune system	Inflammatory cytokine level	NF-kB	Y	oral gavage
Microglial phagocytosis of polystyrene microplastics results in immune alteration and apoptosis in vitro and in vivo	Korea	Kwon W.	2022	C57BL/6 mice	mice	8w	NA	PS	2μm	Micro	10μg/L/d	Class 2	7d	Class 1	Immune system	Inflammatory cytokine level	P-NF-Kb	Y	oral gavage
Microglial phagocytosis of polystyrene microplastics results in immune alteration and apoptosis in vitro and in vivo	Korea	Kwon W.	2022	C57BL/6 mice	mice	8w	NA	PS	2μm	Micro	10μg/L/d	Class 2	7d	Class 1	Immune system	Inflammatory cytokine level	β-actin	Y	oral gavage
Microglial phagocytosis of polystyrene microplastics results in immune alteration and apoptosis in vitro and in vivo	Korea	Kwon W.	2022	C57BL/6 mice	mice	8w	NA	PS	2μm	Micro	10μg/L/d	Class 2	7d	Class 1	Immune system	Inflammatory cytokine level	PARP	Y	oral gavage
Microglial phagocytosis of polystyrene microplastics results in immune alteration and apoptosis in vitro and in vivo	Korea	Kwon W.	2022	C57BL/6 mice	mice	8w	NA	PS	10μm	Micro	2.5μg/L/d	Class 1	7d	Class 1	Immune system	Inflammatory cytokine level	NF-kB	Y	oral gavage
Microglial phagocytosis of polystyrene microplastics results in immune alteration and apoptosis in vitro and in vivo	Korea	Kwon W.	2022	C57BL/6 mice	mice	8w	NA	PS	10μm	Micro	2.5μg/L/d	Class 1	7d	Class 1	Immune system	Inflammatory cytokine level	P-NF-Kb	Y	oral gavage
Microglial phagocytosis of polystyrene microplastics results in immune alteration and apoptosis in vitro and in vivo	Korea	Kwon W.	2022	C57BL/6 mice	mice	8w	NA	PS	10μm	Micro	2.5μg/L/d	Class 1	7d	Class 1	Immune system	Inflammatory cytokine level	β-actin	Y	oral gavage
Microglial phagocytosis of polystyrene microplastics results in immune alteration and apoptosis in vitro and in vivo	Korea	Kwon W.	2022	C57BL/6 mice	mice	8w	NA	PS	10μm	Micro	2.5μg/L/d	Class 1	7d	Class 1	Immune system	Inflammatory cytokine level	PARP	Y	oral gavage
Microglial phagocytosis of polystyrene microplastics results in immune alteration and apoptosis in vitro and in vivo	Korea	Kwon W.	2022	C57BL/6 mice	mice	8w	NA	PS	10μm	Micro	10μg/L/d	Class 2	7d	Class 1	Immune system	Inflammatory cytokine level	NF-kB	Y	oral gavage
Microglial phagocytosis of polystyrene microplastics results in immune alteration and apoptosis in vitro and in vivo	Korea	Kwon W.	2022	C57BL/6 mice	mice	8w	NA	PS	10μm	Micro	10μg/L/d	Class 2	7d	Class 1	Immune system	Inflammatory cytokine level	P-NF-Kb	Y	oral gavage
Microglial phagocytosis of polystyrene microplastics results in immune alteration and apoptosis in vitro and in vivo	Korea	Kwon W.	2022	C57BL/6 mice	mice	8w	NA	PS	10μm	Micro	10μg/L/d	Class 2	7d	Class 1	Immune system	Inflammatory cytokine level	β-actin	Y	oral gavage
Microglial phagocytosis of polystyrene microplastics results in immune alteration and apoptosis in vitro and in vivo	Korea	Kwon W.	2022	C57BL/6 mice	mice	8w	NA	PS	10μm	Micro	10μg/L/d	Class 2	7d	Class 1	Immune system	Inflammatory cytokine level	PARP	Y	oral gavage
Microplastic consumption induces inflammatory signatures in the colon and prolongs a viral arthritis	Australia	Rawle D.	2022	C57BL/6 mice	mice	6-8w	F	PS	1μm	Micro	526μg/L	Class 3	56d	Class 2	Fitness	growth	change in weight	N	oral gavage
Microplastic consumption induces inflammatory signatures in the colon and prolongs a viral arthritis	Australia	Rawle D.	2022	C57BL/6 mice	mice	6-8w	F	PS	1μm	Micro	526μg/L	Class 3	56d	Class 2	Immune system	Inflammatory cytokine level	CD3	Y	oral gavage
Microplastic consumption induces inflammatory signatures in the colon and prolongs a viral arthritis	Australia	Rawle D.	2022	C57BL/6 mice	mice	6-8w	F	PS	1μm	Micro	526μg/L	Class 3	56d	Class 2	Metabolism	oxidative stress	ROS	Y	oral gavage
Microplastic consumption induces inflammatory signatures in the colon and prolongs a viral arthritis	Australia	Rawle D.	2022	C57BL/6 mice	mice	6-8w	F	PS	1μm	Micro	526μg/L	Class 3	28d	Class 1	Gut system	gut microbiota	Firmicutes/Bacteroidetes	N	oral gavage
Microplastic ingestion induces behavioral disorders in mice: A preliminary study on the trophic transfer effects via tadpoles and fish	Brazil	da Costa Araujo, A. P	2021	Swiss mice	mice	45-60d	M	PE	35.46 ± 18.17 μm	Micro	60mg/L/d	NA	7d	Class 1	Behavioral, sensory & neuromuscular functions	activity and locomotion	distance traveled	N	Food chain enrichment(tambatinga)
Microplastic ingestion induces behavioral disorders in mice: A preliminary study on the trophic transfer effects via tadpoles and fish	Brazil	da Costa Araujo, A. P	2021	Swiss mice	mice	45-60d	M	PE	35.46 ± 18.17 μm	Micro	60mg/L/d	NA	7d	Class 1	Behavioral, sensory & neuromuscular functions	activity and locomotion	Locomotion speed	N	Food chain enrichment(tambatinga)
Microplastic ingestion induces behavioral disorders in mice: A preliminary study on the trophic transfer effects via tadpoles and fish	Brazil	da Costa Araujo, A. P	2021	Swiss mice	mice	45-60d	M	PE	35.46 ± 18.17 μm	Micro	60mg/L/d	NA	7d	Class 1	Behavioral, sensory & neuromuscular functions	sensory perception	Anxiety index	N	Food chain enrichment(tambatinga)
Microplastic ingestion induces behavioral disorders in mice: A preliminary study on the trophic transfer effects via tadpoles and fish	Brazil	da Costa Araujo, A. P	2021	Swiss mice	mice	45-60d	M	PE	35.46 ± 18.17 μm	Micro	60mg/L/d	NA	7d	Class 1	Behavioral, sensory & neuromuscular functions	activity and locomotion	Cluster score	Y	Food chain enrichment(tambatinga)
Microplastic ingestion induces behavioral disorders in mice: A preliminary study on the trophic transfer effects via tadpoles and fish	Brazil	da Costa Araujo, A. P	2021	Swiss mice	mice	45-60d	M	PE	35.46 ± 18.17 μm	Micro	60mg/L/d	NA	7d	Class 1	Behavioral, sensory & neuromuscular functions	activity and locomotion	Geographic position predator score	N	Food chain enrichment(tambatinga)
Microplastic ingestion induces behavioral disorders in mice: A preliminary study on the trophic transfer effects via tadpoles and fish	Brazil	da Costa Araujo, A. P	2021	Swiss mice	mice	45-60d	M	PE	35.46 ± 18.17 μm	Micro	60mg/L/d	NA	7d	Class 1	Fitness	growth	change in weight	N	Food chain enrichment(tambatinga)
Microplastic ingestion induces behavioral disorders in mice: A preliminary study on the trophic transfer effects via tadpoles and fish	Brazil	da Costa Araujo, A. P	2021	Swiss mice	mice	45-60d	M	PE	35.46 ± 18.17 μm	Micro	60mg/L/d	NA	7d	Class 1	Behavioral, sensory & neuromuscular functions	consumption	water consumption	N	Food chain enrichment(tambatinga)
Microplastic ingestion induces behavioral disorders in mice: A preliminary study on the trophic transfer effects via tadpoles and fish	Brazil	da Costa Araujo, A. P	2021	Swiss mice	mice	45-60d	M	PE	35.46 ± 18.17 μm	Micro	60mg/L/d	NA	7d	Class 1	Behavioral, sensory & neuromuscular functions	consumption	feeding behavior	N	Food chain enrichment(tambatinga)
Microplastic ingestion induces behavioral disorders in mice: A preliminary study on the trophic transfer effects via tadpoles and fish	Brazil	da Costa Araujo, A. P	2021	Swiss mice	mice	45-60d	M	PE	35.46 ± 18.17 μm	Micro	60mg/L/d	NA	7d	Class 1	Behavioral, sensory & neuromuscular functions	activity and locomotion	distance traveled	N	Food chain enrichment(tambatinga and tadpoles exposed to PE MPs)
Microplastic ingestion induces behavioral disorders in mice: A preliminary study on the trophic transfer effects via tadpoles and fish	Brazil	da Costa Araujo, A. P	2021	Swiss mice	mice	45-60d	M	PE	35.46 ± 18.17 μm	Micro	60mg/L/d	NA	7d	Class 1	Behavioral, sensory & neuromuscular functions	activity and locomotion	Locomotion speed	N	Food chain enrichment(tambatinga and tadpoles exposed to PE MPs)
Microplastic ingestion induces behavioral disorders in mice: A preliminary study on the trophic transfer effects via tadpoles and fish	Brazil	da Costa Araujo, A. P	2021	Swiss mice	mice	45-60d	M	PE	35.46 ± 18.17 μm	Micro	60mg/L/d	NA	7d	Class 1	Behavioral, sensory & neuromuscular functions	sensory perception	Anxiety index	N	Food chain enrichment(tambatinga and tadpoles exposed to PE MPs)
Microplastic ingestion induces behavioral disorders in mice: A preliminary study on the trophic transfer effects via tadpoles and fish	Brazil	da Costa Araujo, A. P	2021	Swiss mice	mice	45-60d	M	PE	35.46 ± 18.17 μm	Micro	60mg/L/d	NA	7d	Class 1	Behavioral, sensory & neuromuscular functions	activity and locomotion	Cluster score	N	Food chain enrichment(tambatinga and tadpoles exposed to PE MPs)
Microplastic ingestion induces behavioral disorders in mice: A preliminary study on the trophic transfer effects via tadpoles and fish	Brazil	da Costa Araujo, A. P	2021	Swiss mice	mice	45-60d	M	PE	35.46 ± 18.17 μm	Micro	60mg/L/d	NA	7d	Class 1	Behavioral, sensory & neuromuscular functions	activity and locomotion	Geographic position predator score	N	Food chain enrichment(tambatinga and tadpoles exposed to PE MPs)
Microplastic ingestion induces behavioral disorders in mice: A preliminary study on the trophic transfer effects via tadpoles and fish	Brazil	da Costa Araujo, A. P	2021	Swiss mice	mice	45-60d	M	PE	35.46 ± 18.17 μm	Micro	60mg/L/d	NA	7d	Class 1	Fitness	growth	change in weight	N	Food chain enrichment(tambatinga and tadpoles exposed to PE MPs)
Microplastic ingestion induces behavioral disorders in mice: A preliminary study on the trophic transfer effects via tadpoles and fish	Brazil	da Costa Araujo, A. P	2021	Swiss mice	mice	45-60d	M	PE	35.46 ± 18.17 μm	Micro	60mg/L/d	NA	7d	Class 1	Behavioral, sensory & neuromuscular functions	consumption	water consumption	N	Food chain enrichment(tambatinga and tadpoles exposed to PE MPs)
Microplastic ingestion induces behavioral disorders in mice: A preliminary study on the trophic transfer effects via tadpoles and fish	Brazil	da Costa Araujo, A. P	2021	Swiss mice	mice	45-60d	M	PE	35.46 ± 18.17 μm	Micro	60mg/L/d	NA	7d	Class 1	Behavioral, sensory & neuromuscular functions	consumption	feeding behavior	N	Food chain enrichment(tambatinga and tadpoles exposed to PE MPs)
Microplastic ingestion induces behavioral disorders in mice: A preliminary study on the trophic transfer effects via tadpoles and fish	Brazil	da Costa Araujo, A. P	2021	Swiss mice	mice	45-60d	M	PE	35.46 ± 18.17 μm	Micro	60mg/L/d	Class 4	7d	Class 1	Behavioral, sensory & neuromuscular functions	activity and locomotion	distance traveled	Y	oral gavage
Microplastic ingestion induces behavioral disorders in mice: A preliminary study on the trophic transfer effects via tadpoles and fish	Brazil	da Costa Araujo, A. P	2021	Swiss mice	mice	45-60d	M	PE	35.46 ± 18.17 μm	Micro	60mg/L/d	Class 4	7d	Class 1	Behavioral, sensory & neuromuscular functions	activity and locomotion	Locomotion speed	Y	oral gavage
Microplastic ingestion induces behavioral disorders in mice: A preliminary study on the trophic transfer effects via tadpoles and fish	Brazil	da Costa Araujo, A. P	2021	Swiss mice	mice	45-60d	M	PE	35.46 ± 18.17 μm	Micro	60mg/L/d	Class 4	7d	Class 1	Behavioral, sensory & neuromuscular functions	sensory perception	Anxiety index	Y	oral gavage
Microplastic ingestion induces behavioral disorders in mice: A preliminary study on the trophic transfer effects via tadpoles and fish	Brazil	da Costa Araujo, A. P	2021	Swiss mice	mice	45-60d	M	PE	35.46 ± 18.17 μm	Micro	60mg/L/d	Class 4	7d	Class 1	Behavioral, sensory & neuromuscular functions	activity and locomotion	Cluster score	N	oral gavage
Microplastic ingestion induces behavioral disorders in mice: A preliminary study on the trophic transfer effects via tadpoles and fish	Brazil	da Costa Araujo, A. P	2021	Swiss mice	mice	45-60d	M	PE	35.46 ± 18.17 μm	Micro	60mg/L/d	Class 4	7d	Class 1	Behavioral, sensory & neuromuscular functions	activity and locomotion	Geographic position predator score	N	oral gavage
Microplastic ingestion induces behavioral disorders in mice: A preliminary study on the trophic transfer effects via tadpoles and fish	Brazil	da Costa Araujo, A. P	2021	Swiss mice	mice	45-60d	M	PE	35.46 ± 18.17 μm	Micro	60mg/L/d	Class 4	7d	Class 1	Fitness	growth	change in weight	N	oral gavage
Microplastic ingestion induces behavioral disorders in mice: A preliminary study on the trophic transfer effects via tadpoles and fish	Brazil	da Costa Araujo, A. P	2021	Swiss mice	mice	45-60d	M	PE	35.46 ± 18.17 μm	Micro	60mg/L/d	Class 4	7d	Class 1	Behavioral, sensory & neuromuscular functions	consumption	water consumption	N	oral gavage
Microplastic ingestion induces behavioral disorders in mice: A preliminary study on the trophic transfer effects via tadpoles and fish	Brazil	da Costa Araujo, A. P	2021	Swiss mice	mice	45-60d	M	PE	35.46 ± 18.17 μm	Micro	60mg/L/d	Class 4	7d	Class 1	Behavioral, sensory & neuromuscular functions	consumption	feeding behavior	N	oral gavage
Nanoplastics-induced oxidative stress, antioxidant defense,and physiological response in exposed Wistar albino rats	Iran	Babaei AAli Akbar	2021	Wistar rats	rat	adult	M	PS	25-50nm	Nano	1mg/kg/d	Class 1	35d	Class 2	Metabolism	oxidative stress	ROS in serum	N	oral gavage
Nanoplastics-induced oxidative stress, antioxidant defense,and physiological response in exposed Wistar albino rats	Iran	Babaei AAli Akbar	2021	Wistar rats	rat	adult	M	PS	25-50nm	Nano	1mg/kg/d	Class 1	35d	Class 2	Metabolism	oxidative stress	CAT in serum	N	oral gavage
Nanoplastics-induced oxidative stress, antioxidant defense,and physiological response in exposed Wistar albino rats	Iran	Babaei AAli Akbar	2021	Wistar rats	rat	adult	M	PS	25-50nm	Nano	1mg/kg/d	Class 1	35d	Class 2	Metabolism	oxidative stress	SOD in serum	N	oral gavage
Nanoplastics-induced oxidative stress, antioxidant defense,and physiological response in exposed Wistar albino rats	Iran	Babaei AAli Akbar	2021	Wistar rats	rat	adult	M	PS	25-50nm	Nano	1mg/kg/d	Class 1	35d	Class 2	Metabolism	oxidative stress	GSH in serum	N	oral gavage
Nanoplastics-induced oxidative stress, antioxidant defense,and physiological response in exposed Wistar albino rats	Iran	Babaei AAli Akbar	2021	Wistar rats	rat	adult	M	PS	25-50nm	Nano	1mg/kg/d	Class 1	35d	Class 2	Behavioral, sensory & neuromuscular functions	nervous system	Acetylcholinesterase activity	N	oral gavage
Nanoplastics-induced oxidative stress, antioxidant defense,and physiological response in exposed Wistar albino rats	Iran	Babaei AAli Akbar	2021	Wistar rats	rat	adult	M	PS	25-50nm	Nano	1mg/kg/d	Class 1	35d	Class 2	Hematopoietic system	hematological changes	Total protein	N	oral gavage
Nanoplastics-induced oxidative stress, antioxidant defense,and physiological response in exposed Wistar albino rats	Iran	Babaei AAli Akbar	2021	Wistar rats	rat	adult	M	PS	25-50nm	Nano	1mg/kg/d	Class 1	35d	Class 2	Metabolism	amino acids metabolism	Albumin	N	oral gavage
Nanoplastics-induced oxidative stress, antioxidant defense,and physiological response in exposed Wistar albino rats	Iran	Babaei AAli Akbar	2021	Wistar rats	rat	adult	M	PS	25-50nm	Nano	1mg/kg/d	Class 1	35d	Class 2	Metabolism	amino acids metabolism	Globulin	N	oral gavage
Nanoplastics-induced oxidative stress, antioxidant defense,and physiological response in exposed Wistar albino rats	Iran	Babaei AAli Akbar	2021	Wistar rats	rat	adult	M	PS	25-50nm	Nano	1mg/kg/d	Class 1	35d	Class 2	Metabolism	amino acids metabolism	Lactate	N	oral gavage
Nanoplastics-induced oxidative stress, antioxidant defense,and physiological response in exposed Wistar albino rats	Iran	Babaei AAli Akbar	2021	Wistar rats	rat	adult	M	PS	25-50nm	Nano	1mg/kg/d	Class 1	35d	Class 2	Metabolism	detoxification	GGT	N	oral gavage
Nanoplastics-induced oxidative stress, antioxidant defense,and physiological response in exposed Wistar albino rats	Iran	Babaei AAli Akbar	2021	Wistar rats	rat	adult	M	PS	25-50nm	Nano	1mg/kg/d	Class 1	35d	Class 2	Metabolism	detoxification	Urea	N	oral gavage
Nanoplastics-induced oxidative stress, antioxidant defense,and physiological response in exposed Wistar albino rats	Iran	Babaei AAli Akbar	2021	Wistar rats	rat	adult	M	PS	25-50nm	Nano	1mg/kg/d	Class 1	35d	Class 2	Metabolism	lipid metabolism	Lipase	N	oral gavage
Nanoplastics-induced oxidative stress, antioxidant defense,and physiological response in exposed Wistar albino rats	Iran	Babaei AAli Akbar	2021	Wistar rats	rat	adult	M	PS	25-50nm	Nano	1mg/kg/d	Class 1	35d	Class 2	Metabolism	lipid metabolism	TG	N	oral gavage
Nanoplastics-induced oxidative stress, antioxidant defense,and physiological response in exposed Wistar albino rats	Iran	Babaei AAli Akbar	2021	Wistar rats	rat	adult	M	PS	25-50nm	Nano	1mg/kg/d	Class 1	35d	Class 2	Metabolism	carbohydrate metabolism	Lactate dehydrogenase	N	oral gavage
Nanoplastics-induced oxidative stress, antioxidant defense,and physiological response in exposed Wistar albino rats	Iran	Babaei AAli Akbar	2021	Wistar rats	rat	adult	M	PS	25-50nm	Nano	1mg/kg/d	Class 1	35d	Class 2	Metabolism	detoxification	ALP	N	oral gavage
Nanoplastics-induced oxidative stress, antioxidant defense,and physiological response in exposed Wistar albino rats	Iran	Babaei AAli Akbar	2021	Wistar rats	rat	adult	M	PS	25-50nm	Nano	1mg/kg/d	Class 1	35d	Class 2	Metabolism	carbohydrate metabolism	Glucose	Y	oral gavage
Nanoplastics-induced oxidative stress, antioxidant defense,and physiological response in exposed Wistar albino rats	Iran	Babaei AAli Akbar	2021	Wistar rats	rat	adult	M	PS	25-50nm	Nano	3mg/kg/d	Class 1	35d	Class 2	Metabolism	oxidative stress	ROS in serum	N	oral gavage
Nanoplastics-induced oxidative stress, antioxidant defense,and physiological response in exposed Wistar albino rats	Iran	Babaei AAli Akbar	2021	Wistar rats	rat	adult	M	PS	25-50nm	Nano	3mg/kg/d	Class 1	35d	Class 2	Metabolism	oxidative stress	CAT in serum	N	oral gavage
Nanoplastics-induced oxidative stress, antioxidant defense,and physiological response in exposed Wistar albino rats	Iran	Babaei AAli Akbar	2021	Wistar rats	rat	adult	M	PS	25-50nm	Nano	3mg/kg/d	Class 1	35d	Class 2	Metabolism	oxidative stress	SOD in serum	N	oral gavage
Nanoplastics-induced oxidative stress, antioxidant defense,and physiological response in exposed Wistar albino rats	Iran	Babaei AAli Akbar	2021	Wistar rats	rat	adult	M	PS	25-50nm	Nano	3mg/kg/d	Class 1	35d	Class 2	Metabolism	oxidative stress	GSH in serum	N	oral gavage
Nanoplastics-induced oxidative stress, antioxidant defense,and physiological response in exposed Wistar albino rats	Iran	Babaei AAli Akbar	2021	Wistar rats	rat	adult	M	PS	25-50nm	Nano	3mg/kg/d	Class 1	35d	Class 2	Behavioral, sensory & neuromuscular functions	nervous system	Acetylcholinesterase activity	N	oral gavage
Nanoplastics-induced oxidative stress, antioxidant defense,and physiological response in exposed Wistar albino rats	Iran	Babaei AAli Akbar	2021	Wistar rats	rat	adult	M	PS	25-50nm	Nano	3mg/kg/d	Class 1	35d	Class 2	Hematopoietic system	hematological changes	Total protein	Y	oral gavage
Nanoplastics-induced oxidative stress, antioxidant defense,and physiological response in exposed Wistar albino rats	Iran	Babaei AAli Akbar	2021	Wistar rats	rat	adult	M	PS	25-50nm	Nano	3mg/kg/d	Class 1	35d	Class 2	Metabolism	amino acids metabolism	Albumin	Y	oral gavage
Nanoplastics-induced oxidative stress, antioxidant defense,and physiological response in exposed Wistar albino rats	Iran	Babaei AAli Akbar	2021	Wistar rats	rat	adult	M	PS	25-50nm	Nano	3mg/kg/d	Class 1	35d	Class 2	Metabolism	amino acids metabolism	Globulin	Y	oral gavage
Nanoplastics-induced oxidative stress, antioxidant defense,and physiological response in exposed Wistar albino rats	Iran	Babaei AAli Akbar	2021	Wistar rats	rat	adult	M	PS	25-50nm	Nano	3mg/kg/d	Class 1	35d	Class 2	Metabolism	amino acids metabolism	Lactate	N	oral gavage
Nanoplastics-induced oxidative stress, antioxidant defense,and physiological response in exposed Wistar albino rats	Iran	Babaei AAli Akbar	2021	Wistar rats	rat	adult	M	PS	25-50nm	Nano	3mg/kg/d	Class 1	35d	Class 2	Metabolism	detoxification	GGT	N	oral gavage
Nanoplastics-induced oxidative stress, antioxidant defense,and physiological response in exposed Wistar albino rats	Iran	Babaei AAli Akbar	2021	Wistar rats	rat	adult	M	PS	25-50nm	Nano	3mg/kg/d	Class 1	35d	Class 2	Metabolism	detoxification	Urea	Y	oral gavage
Nanoplastics-induced oxidative stress, antioxidant defense,and physiological response in exposed Wistar albino rats	Iran	Babaei AAli Akbar	2021	Wistar rats	rat	adult	M	PS	25-50nm	Nano	3mg/kg/d	Class 1	35d	Class 2	Metabolism	lipid metabolism	Lipase	Y	oral gavage
Nanoplastics-induced oxidative stress, antioxidant defense,and physiological response in exposed Wistar albino rats	Iran	Babaei AAli Akbar	2021	Wistar rats	rat	adult	M	PS	25-50nm	Nano	3mg/kg/d	Class 1	35d	Class 2	Metabolism	lipid metabolism	TG	N	oral gavage
Nanoplastics-induced oxidative stress, antioxidant defense,and physiological response in exposed Wistar albino rats	Iran	Babaei AAli Akbar	2021	Wistar rats	rat	adult	M	PS	25-50nm	Nano	3mg/kg/d	Class 1	35d	Class 2	Metabolism	carbohydrate metabolism	Lactate dehydrogenase	N	oral gavage
Nanoplastics-induced oxidative stress, antioxidant defense,and physiological response in exposed Wistar albino rats	Iran	Babaei AAli Akbar	2021	Wistar rats	rat	adult	M	PS	25-50nm	Nano	3mg/kg/d	Class 1	35d	Class 2	Metabolism	detoxification	ALP	N	oral gavage
Nanoplastics-induced oxidative stress, antioxidant defense,and physiological response in exposed Wistar albino rats	Iran	Babaei AAli Akbar	2021	Wistar rats	rat	adult	M	PS	25-50nm	Nano	3mg/kg/d	Class 1	35d	Class 2	Metabolism	carbohydrate metabolism	Glucose	Y	oral gavage
Nanoplastics-induced oxidative stress, antioxidant defense,and physiological response in exposed Wistar albino rats	Iran	Babaei AAli Akbar	2021	Wistar rats	rat	adult	M	PS	25-50nm	Nano	6mg/kg/d	Class 1	35d	Class 2	Metabolism	oxidative stress	ROS in serum	N	oral gavage
Nanoplastics-induced oxidative stress, antioxidant defense,and physiological response in exposed Wistar albino rats	Iran	Babaei AAli Akbar	2021	Wistar rats	rat	adult	M	PS	25-50nm	Nano	6mg/kg/d	Class 1	35d	Class 2	Metabolism	oxidative stress	CAT in serum	N	oral gavage
Nanoplastics-induced oxidative stress, antioxidant defense,and physiological response in exposed Wistar albino rats	Iran	Babaei AAli Akbar	2021	Wistar rats	rat	adult	M	PS	25-50nm	Nano	6mg/kg/d	Class 1	35d	Class 2	Metabolism	oxidative stress	SOD in serum	N	oral gavage
Nanoplastics-induced oxidative stress, antioxidant defense,and physiological response in exposed Wistar albino rats	Iran	Babaei AAli Akbar	2021	Wistar rats	rat	adult	M	PS	25-50nm	Nano	6mg/kg/d	Class 1	35d	Class 2	Metabolism	oxidative stress	GSH in serum	Y	oral gavage
Nanoplastics-induced oxidative stress, antioxidant defense,and physiological response in exposed Wistar albino rats	Iran	Babaei AAli Akbar	2021	Wistar rats	rat	adult	M	PS	25-50nm	Nano	6mg/kg/d	Class 1	35d	Class 2	Behavioral, sensory & neuromuscular functions	nervous system	Acetylcholinesterase activity	N	oral gavage
Nanoplastics-induced oxidative stress, antioxidant defense,and physiological response in exposed Wistar albino rats	Iran	Babaei AAli Akbar	2021	Wistar rats	rat	adult	M	PS	25-50nm	Nano	6mg/kg/d	Class 1	35d	Class 2	Hematopoietic system	hematological changes	Total protein	Y	oral gavage
Nanoplastics-induced oxidative stress, antioxidant defense,and physiological response in exposed Wistar albino rats	Iran	Babaei AAli Akbar	2021	Wistar rats	rat	adult	M	PS	25-50nm	Nano	6mg/kg/d	Class 1	35d	Class 2	Metabolism	amino acids metabolism	Albumin	N	oral gavage
Nanoplastics-induced oxidative stress, antioxidant defense,and physiological response in exposed Wistar albino rats	Iran	Babaei AAli Akbar	2021	Wistar rats	rat	adult	M	PS	25-50nm	Nano	6mg/kg/d	Class 1	35d	Class 2	Metabolism	amino acids metabolism	Globulin	Y	oral gavage
Nanoplastics-induced oxidative stress, antioxidant defense,and physiological response in exposed Wistar albino rats	Iran	Babaei AAli Akbar	2021	Wistar rats	rat	adult	M	PS	25-50nm	Nano	6mg/kg/d	Class 1	35d	Class 2	Metabolism	amino acids metabolism	Lactate	Y	oral gavage
Nanoplastics-induced oxidative stress, antioxidant defense,and physiological response in exposed Wistar albino rats	Iran	Babaei AAli Akbar	2021	Wistar rats	rat	adult	M	PS	25-50nm	Nano	6mg/kg/d	Class 1	35d	Class 2	Metabolism	detoxification	GGT	N	oral gavage
Nanoplastics-induced oxidative stress, antioxidant defense,and physiological response in exposed Wistar albino rats	Iran	Babaei AAli Akbar	2021	Wistar rats	rat	adult	M	PS	25-50nm	Nano	6mg/kg/d	Class 1	35d	Class 2	Metabolism	detoxification	Urea	Y	oral gavage
Nanoplastics-induced oxidative stress, antioxidant defense,and physiological response in exposed Wistar albino rats	Iran	Babaei AAli Akbar	2021	Wistar rats	rat	adult	M	PS	25-50nm	Nano	6mg/kg/d	Class 1	35d	Class 2	Metabolism	lipid metabolism	Lipase	Y	oral gavage
Nanoplastics-induced oxidative stress, antioxidant defense,and physiological response in exposed Wistar albino rats	Iran	Babaei AAli Akbar	2021	Wistar rats	rat	adult	M	PS	25-50nm	Nano	6mg/kg/d	Class 1	35d	Class 2	Metabolism	lipid metabolism	TG	Y	oral gavage
Nanoplastics-induced oxidative stress, antioxidant defense,and physiological response in exposed Wistar albino rats	Iran	Babaei AAli Akbar	2021	Wistar rats	rat	adult	M	PS	25-50nm	Nano	6mg/kg/d	Class 1	35d	Class 2	Metabolism	carbohydrate metabolism	Lactate dehydrogenase	N	oral gavage
Nanoplastics-induced oxidative stress, antioxidant defense,and physiological response in exposed Wistar albino rats	Iran	Babaei AAli Akbar	2021	Wistar rats	rat	adult	M	PS	25-50nm	Nano	6mg/kg/d	Class 1	35d	Class 2	Metabolism	detoxification	ALP	N	oral gavage
Nanoplastics-induced oxidative stress, antioxidant defense,and physiological response in exposed Wistar albino rats	Iran	Babaei AAli Akbar	2021	Wistar rats	rat	adult	M	PS	25-50nm	Nano	6mg/kg/d	Class 1	35d	Class 2	Metabolism	carbohydrate metabolism	Glucose	Y	oral gavage
Nanoplastics-induced oxidative stress, antioxidant defense,and physiological response in exposed Wistar albino rats	Iran	Babaei AAli Akbar	2021	Wistar rats	rat	adult	M	PS	25-50nm	Nano	10mg/kg/d	Class 2	35d	Class 2	Metabolism	oxidative stress	ROS in serum	Y	oral gavage
Nanoplastics-induced oxidative stress, antioxidant defense,and physiological response in exposed Wistar albino rats	Iran	Babaei AAli Akbar	2021	Wistar rats	rat	adult	M	PS	25-50nm	Nano	10mg/kg/d	Class 2	35d	Class 2	Metabolism	oxidative stress	CAT in serum	N	oral gavage
Nanoplastics-induced oxidative stress, antioxidant defense,and physiological response in exposed Wistar albino rats	Iran	Babaei AAli Akbar	2021	Wistar rats	rat	adult	M	PS	25-50nm	Nano	10mg/kg/d	Class 2	35d	Class 2	Metabolism	oxidative stress	SOD in serum	N	oral gavage
Nanoplastics-induced oxidative stress, antioxidant defense,and physiological response in exposed Wistar albino rats	Iran	Babaei AAli Akbar	2021	Wistar rats	rat	adult	M	PS	25-50nm	Nano	10mg/kg/d	Class 2	35d	Class 2	Metabolism	oxidative stress	GSH in serum	N	oral gavage
Nanoplastics-induced oxidative stress, antioxidant defense,and physiological response in exposed Wistar albino rats	Iran	Babaei AAli Akbar	2021	Wistar rats	rat	adult	M	PS	25-50nm	Nano	10mg/kg/d	Class 2	35d	Class 2	Behavioral, sensory & neuromuscular functions	nervous system	Acetylcholinesterase activity	Y	oral gavage
Nanoplastics-induced oxidative stress, antioxidant defense,and physiological response in exposed Wistar albino rats	Iran	Babaei AAli Akbar	2021	Wistar rats	rat	adult	M	PS	25-50nm	Nano	10mg/kg/d	Class 2	35d	Class 2	Hematopoietic system	hematological changes	Total protein	Y	oral gavage
Nanoplastics-induced oxidative stress, antioxidant defense,and physiological response in exposed Wistar albino rats	Iran	Babaei AAli Akbar	2021	Wistar rats	rat	adult	M	PS	25-50nm	Nano	10mg/kg/d	Class 2	35d	Class 2	Metabolism	amino acids metabolism	Albumin	Y	oral gavage
Nanoplastics-induced oxidative stress, antioxidant defense,and physiological response in exposed Wistar albino rats	Iran	Babaei AAli Akbar	2021	Wistar rats	rat	adult	M	PS	25-50nm	Nano	10mg/kg/d	Class 2	35d	Class 2	Metabolism	amino acids metabolism	Globulin	Y	oral gavage
Nanoplastics-induced oxidative stress, antioxidant defense,and physiological response in exposed Wistar albino rats	Iran	Babaei AAli Akbar	2021	Wistar rats	rat	adult	M	PS	25-50nm	Nano	10mg/kg/d	Class 2	35d	Class 2	Metabolism	amino acids metabolism	Lactate	Y	oral gavage
Nanoplastics-induced oxidative stress, antioxidant defense,and physiological response in exposed Wistar albino rats	Iran	Babaei AAli Akbar	2021	Wistar rats	rat	adult	M	PS	25-50nm	Nano	10mg/kg/d	Class 2	35d	Class 2	Metabolism	detoxification	GGT	Y	oral gavage
Nanoplastics-induced oxidative stress, antioxidant defense,and physiological response in exposed Wistar albino rats	Iran	Babaei AAli Akbar	2021	Wistar rats	rat	adult	M	PS	25-50nm	Nano	10mg/kg/d	Class 2	35d	Class 2	Metabolism	detoxification	Urea	Y	oral gavage
Nanoplastics-induced oxidative stress, antioxidant defense,and physiological response in exposed Wistar albino rats	Iran	Babaei AAli Akbar	2021	Wistar rats	rat	adult	M	PS	25-50nm	Nano	10mg/kg/d	Class 2	35d	Class 2	Metabolism	lipid metabolism	Lipase	Y	oral gavage
Nanoplastics-induced oxidative stress, antioxidant defense,and physiological response in exposed Wistar albino rats	Iran	Babaei AAli Akbar	2021	Wistar rats	rat	adult	M	PS	25-50nm	Nano	10mg/kg/d	Class 2	35d	Class 2	Metabolism	lipid metabolism	TG	Y	oral gavage
Nanoplastics-induced oxidative stress, antioxidant defense,and physiological response in exposed Wistar albino rats	Iran	Babaei AAli Akbar	2021	Wistar rats	rat	adult	M	PS	25-50nm	Nano	10mg/kg/d	Class 2	35d	Class 2	Metabolism	carbohydrate metabolism	Lactate dehydrogenase	Y	oral gavage
Nanoplastics-induced oxidative stress, antioxidant defense,and physiological response in exposed Wistar albino rats	Iran	Babaei AAli Akbar	2021	Wistar rats	rat	adult	M	PS	25-50nm	Nano	10mg/kg/d	Class 2	35d	Class 2	Metabolism	detoxification	ALP	Y	oral gavage
Nanoplastics-induced oxidative stress, antioxidant defense,and physiological response in exposed Wistar albino rats	Iran	Babaei AAli Akbar	2021	Wistar rats	rat	adult	M	PS	25-50nm	Nano	10mg/kg/d	Class 2	35d	Class 2	Metabolism	carbohydrate metabolism	Glucose	Y	oral gavage
Neurobehavioral assessment of rats exposed to pristine polystyrene nanoplastics upon oral exposure	Iran	Mohammad R.	2017	Wistar rats	rat	adult	M	PS	25-50nm	Nano	1mg/kg/d	Class 1	35d	Class 2	Finess	change in weight		N	oral gavage
Neurobehavioral assessment of rats exposed to pristine polystyrene nanoplastics upon oral exposure	Iran	Mohammad R.	2017	Wistar rats	rat	adult	M	PS	25-50nm	Nano	1mg/kg/d	Class 1	35d	Class 2	Behavioral, sensory & neuromuscular functions	activity and locomotion	Locomotor activity	N	oral gavage
Neurobehavioral assessment of rats exposed to pristine polystyrene nanoplastics upon oral exposure	Iran	Mohammad R.	2017	Wistar rats	rat	adult	M	PS	25-50nm	Nano	1mg/kg/d	Class 1	35d	Class 2	Behavioral, sensory & neuromuscular functions	sensory perception		N	oral gavage
Neurobehavioral assessment of rats exposed to pristine polystyrene nanoplastics upon oral exposure	Iran	Mohammad R.	2017	Wistar rats	rat	adult	M	PS	25-50nm	Nano	3mg/kd/d	Class 2	35d	Class 2	Finess	change in weight		N	oral gavage
Neurobehavioral assessment of rats exposed to pristine polystyrene nanoplastics upon oral exposure	Iran	Mohammad R.	2017	Wistar rats	rat	adult	M	PS	25-50nm	Nano	3mg/kd/d	Class 2	35d	Class 2	Behavioral, sensory & neuromuscular functions	activity and locomotion	Locomotor activity	N	oral gavage
Neurobehavioral assessment of rats exposed to pristine polystyrene nanoplastics upon oral exposure	Iran	Mohammad R.	2017	Wistar rats	rat	adult	M	PS	25-50nm	Nano	3mg/kd/d	Class 2	35d	Class 2	Behavioral, sensory & neuromuscular functions	sensory perception		N	oral gavage
Neurobehavioral assessment of rats exposed to pristine polystyrene nanoplastics upon oral exposure	Iran	Mohammad R.	2017	Wistar rats	rat	adult	M	PS	25-50nm	Nano	6mg/kg/d	Class 2	35d	Class 2	Finess	change in weight		N	oral gavage
Neurobehavioral assessment of rats exposed to pristine polystyrene nanoplastics upon oral exposure	Iran	Mohammad R.	2017	Wistar rats	rat	adult	M	PS	25-50nm	Nano	6mg/kg/d	Class 2	35d	Class 2	Behavioral, sensory & neuromuscular functions	activity and locomotion	Locomotor activity	N	oral gavage
Neurobehavioral assessment of rats exposed to pristine polystyrene nanoplastics upon oral exposure	Iran	Mohammad R.	2017	Wistar rats	rat	adult	M	PS	25-50nm	Nano	6mg/kg/d	Class 2	35d	Class 2	Behavioral, sensory & neuromuscular functions	sensory perception		N	oral gavage
Neurobehavioral assessment of rats exposed to pristine polystyrene nanoplastics upon oral exposure	Iran	Mohammad R.	2017	Wistar rats	rat	adult	M	PS	25-50nm	Nano	10mg/kg/d	Class 2	35d	Class 2	Finess	change in weight		N	oral gavage
Neurobehavioral assessment of rats exposed to pristine polystyrene nanoplastics upon oral exposure	Iran	Mohammad R.	2017	Wistar rats	rat	adult	M	PS	25-50nm	Nano	10mg/kg/d	Class 2	35d	Class 2	Behavioral, sensory & neuromuscular functions	activity and locomotion	Locomotor activity	N	oral gavage
Neurobehavioral assessment of rats exposed to pristine polystyrene nanoplastics upon oral exposure	Iran	Mohammad R.	2017	Wistar rats	rat	adult	M	PS	25-50nm	Nano	10mg/kg/d	Class 2	35d	Class 2	Behavioral, sensory & neuromuscular functions	sensory perception		N	oral gavage
No prominent toxicity of polyethylene microplastics observed in neonatal mice following intratracheal instillation to dams during gestational and neonatal period	Korea	Han Y.	2021	NA	mice	7d	F	PE	10-45μm	Micro	6μg/d	NA	GD9-PND7	Class 1	Fitness	growth	change in weight	N	Maternal exposure
No prominent toxicity of polyethylene microplastics observed in neonatal mice following intratracheal instillation to dams during gestational and neonatal period	Korea	Han Y.	2021	NA	mice	7d	F	PE	10-45μm	Micro	6μg/d	NA	GD9-PND7	Class 1	Fitness	growth	Kidney weight	N	Maternal exposure
No prominent toxicity of polyethylene microplastics observed in neonatal mice following intratracheal instillation to dams during gestational and neonatal period	Korea	Han Y.	2021	NA	mice	7d	F	PE	10-45μm	Micro	6μg/d	NA	GD9-PND7	Class 1	Fitness	growth	Thymus weight	N	Maternal exposure
No prominent toxicity of polyethylene microplastics observed in neonatal mice following intratracheal instillation to dams during gestational and neonatal period	Korea	Han Y.	2021	NA	mice	7d	F	PE	10-45μm	Micro	6μg/d	NA	GD9-PND7	Class 1	Fitness	growth	Lung weight	N	Maternal exposure
No prominent toxicity of polyethylene microplastics observed in neonatal mice following intratracheal instillation to dams during gestational and neonatal period	Korea	Han Y.	2021	NA	mice	7d	F	PE	10-45μm	Micro	6μg/d	NA	GD9-PND7	Class 1	Fitness	growth	Heart weight	N	Maternal exposure
No prominent toxicity of polyethylene microplastics observed in neonatal mice following intratracheal instillation to dams during gestational and neonatal period	Korea	Han Y.	2021	NA	mice	7d	F	PE	10-45μm	Micro	6μg/d	NA	GD9-PND7	Class 1	Fitness	growth	Spleen weight	N	Maternal exposure
No prominent toxicity of polyethylene microplastics observed in neonatal mice following intratracheal instillation to dams during gestational and neonatal period	Korea	Han Y.	2021	NA	mice	7d	F	PE	10-45μm	Micro	6μg/d	NA	GD9-PND7	Class 1	Fitness	growth	Brain weight	N	Maternal exposure
No prominent toxicity of polyethylene microplastics observed in neonatal mice following intratracheal instillation to dams during gestational and neonatal period	Korea	Han Y.	2021	NA	mice	7d	F	PE	10-45μm	Micro	6μg/d	NA	GD9-PND7	Class 1	Fitness	growth	Liver weight	N	Maternal exposure
No prominent toxicity of polyethylene microplastics observed in neonatal mice following intratracheal instillation to dams during gestational and neonatal period	Korea	Han Y.	2021	NA	mice	7d	F	PE	10-45μm	Micro	6μg/d	NA	GD9-PND7	Class 1	Fitness	growth	Stomach weight	N	Maternal exposure
No prominent toxicity of polyethylene microplastics observed in neonatal mice following intratracheal instillation to dams during gestational and neonatal period	Korea	Han Y.	2021	NA	mice	7d	F	PE	10-45μm	Micro	6μg/d	NA	GD9-PND7	Class 1	Fitness	growth	Intestine weight	N	Maternal exposure
No prominent toxicity of polyethylene microplastics observed in neonatal mice following intratracheal instillation to dams during gestational and neonatal period	Korea	Han Y.	2021	NA	mice	7d	F	PE	10-45μm	Micro	6μg/d	NA	GD9-PND7	Class 1	Metabolism	lipid metabolism	TG	N	Maternal exposure
No prominent toxicity of polyethylene microplastics observed in neonatal mice following intratracheal instillation to dams during gestational and neonatal period	Korea	Han Y.	2021	NA	mice	7d	F	PE	10-45μm	Micro	6μg/d	NA	GD9-PND7	Class 1	Metabolism	oxidative stress	GSH-Px activity	N	Maternal exposure
No prominent toxicity of polyethylene microplastics observed in neonatal mice following intratracheal instillation to dams during gestational and neonatal period	Korea	Han Y.	2021	NA	mice	7d	F	PE	10-45μm	Micro	6μg/d	NA	GD9-PND7	Class 1	Behavioral, sensory & neuromuscular functions	nervous system	Acetylcholinesterase activity	N	Maternal exposure
No prominent toxicity of polyethylene microplastics observed in neonatal mice following intratracheal instillation to dams during gestational and neonatal period	Korea	Han Y.	2021	NA	mice	7d	F	PE	10-45μm	Micro	6μg/d	NA	GD9-PND7	Class 1	Gut system	digestive tract histopathology	tissue damage score	N	Maternal exposure
No prominent toxicity of polyethylene microplastics observed in neonatal mice following intratracheal instillation to dams during gestational and neonatal period	Korea	Han Y.	2021	NA	mice	7d	M	PE	10-45μm	Micro	6μg/d	NA	GD9-PND7	Class 1	Fitness	growth	change in weight	N	Maternal exposure
No prominent toxicity of polyethylene microplastics observed in neonatal mice following intratracheal instillation to dams during gestational and neonatal period	Korea	Han Y.	2021	NA	mice	7d	M	PE	10-45μm	Micro	6μg/d	NA	GD9-PND7	Class 1	Fitness	growth	Kidney weight	N	Maternal exposure
No prominent toxicity of polyethylene microplastics observed in neonatal mice following intratracheal instillation to dams during gestational and neonatal period	Korea	Han Y.	2021	NA	mice	7d	M	PE	10-45μm	Micro	6μg/d	NA	GD9-PND7	Class 1	Fitness	growth	Thymus weight	N	Maternal exposure
No prominent toxicity of polyethylene microplastics observed in neonatal mice following intratracheal instillation to dams during gestational and neonatal period	Korea	Han Y.	2021	NA	mice	7d	M	PE	10-45μm	Micro	6μg/d	NA	GD9-PND7	Class 1	Fitness	growth	Lung weight	N	Maternal exposure
No prominent toxicity of polyethylene microplastics observed in neonatal mice following intratracheal instillation to dams during gestational and neonatal period	Korea	Han Y.	2021	NA	mice	7d	M	PE	10-45μm	Micro	6μg/d	NA	GD9-PND7	Class 1	Fitness	growth	Heart weight	N	Maternal exposure
No prominent toxicity of polyethylene microplastics observed in neonatal mice following intratracheal instillation to dams during gestational and neonatal period	Korea	Han Y.	2021	NA	mice	7d	M	PE	10-45μm	Micro	6μg/d	NA	GD9-PND7	Class 1	Fitness	growth	Spleen weight	N	Maternal exposure
No prominent toxicity of polyethylene microplastics observed in neonatal mice following intratracheal instillation to dams during gestational and neonatal period	Korea	Han Y.	2021	NA	mice	7d	M	PE	10-45μm	Micro	6μg/d	NA	GD9-PND7	Class 1	Fitness	growth	Brain weight	N	Maternal exposure
No prominent toxicity of polyethylene microplastics observed in neonatal mice following intratracheal instillation to dams during gestational and neonatal period	Korea	Han Y.	2021	NA	mice	7d	M	PE	10-45μm	Micro	6μg/d	NA	GD9-PND7	Class 1	Fitness	growth	Liver weight	N	Maternal exposure
No prominent toxicity of polyethylene microplastics observed in neonatal mice following intratracheal instillation to dams during gestational and neonatal period	Korea	Han Y.	2021	NA	mice	7d	M	PE	10-45μm	Micro	6μg/d	NA	GD9-PND7	Class 1	Fitness	growth	Stomach weight	N	Maternal exposure
No prominent toxicity of polyethylene microplastics observed in neonatal mice following intratracheal instillation to dams during gestational and neonatal period	Korea	Han Y.	2021	NA	mice	7d	M	PE	10-45μm	Micro	6μg/d	NA	GD9-PND7	Class 1	Fitness	growth	Intestine weight	N	Maternal exposure
No prominent toxicity of polyethylene microplastics observed in neonatal mice following intratracheal instillation to dams during gestational and neonatal period	Korea	Han Y.	2021	NA	mice	7d	M	PE	10-45μm	Micro	6μg/d	NA	GD9-PND7	Class 1	Metabolism	lipid metabolism	TG	N	Maternal exposure
No prominent toxicity of polyethylene microplastics observed in neonatal mice following intratracheal instillation to dams during gestational and neonatal period	Korea	Han Y.	2021	NA	mice	7d	M	PE	10-45μm	Micro	6μg/d	NA	GD9-PND7	Class 1	Metabolism	oxidative stress	GSH-Px activity	N	Maternal exposure
No prominent toxicity of polyethylene microplastics observed in neonatal mice following intratracheal instillation to dams during gestational and neonatal period	Korea	Han Y.	2021	NA	mice	7d	M	PE	10-45μm	Micro	6μg/d	NA	GD9-PND7	Class 1	Behavioral, sensory & neuromuscular functions	nervous system	Acetylcholinesterase activity	N	Maternal exposure
No prominent toxicity of polyethylene microplastics observed in neonatal mice following intratracheal instillation to dams during gestational and neonatal period	Korea	Han Y.	2021	NA	mice	7d	M	PE	10-45μm	Micro	6μg/d	NA	GD9-PND7	Class 1	Gut system	digestive tract histopathology	tissue damage score	N	Maternal exposure
No prominent toxicity of polyethylene microplastics observed in neonatal mice following intratracheal instillation to dams during gestational and neonatal period	Korea	Han Y.	2021	NA	mice	adult	F	PE	10-45μm	Micro	6μg/d	Class 1	GD9-PND7	Class 1	Fitness	growth	change in weight	N	intratracheal administration
No prominent toxicity of polyethylene microplastics observed in neonatal mice following intratracheal instillation to dams during gestational and neonatal period	Korea	Han Y.	2021	NA	mice	adult	F	PE	10-45μm	Micro	6μg/d	Class 1	GD9-PND7	Class 1	Fitness	reproduction investment and success	the number of offspring	N	intratracheal administration
No prominent toxicity of polyethylene microplastics observed in neonatal mice following intratracheal instillation to dams during gestational and neonatal period	Korea	Han Y.	2021	NA	mice	adult	F	PE	10-45μm	Micro	6μg/d	Class 1	GD9-PND7	Class 1	Metabolism	lipid metabolism	TG	N	intratracheal administration
No prominent toxicity of polyethylene microplastics observed in neonatal mice following intratracheal instillation to dams during gestational and neonatal period	Korea	Han Y.	2021	NA	mice	adult	F	PE	10-45μm	Micro	6μg/d	Class 1	GD9-PND7	Class 1	Metabolism	oxidative stress	GSH-Px activity	N	intratracheal administration
No prominent toxicity of polyethylene microplastics observed in neonatal mice following intratracheal instillation to dams during gestational and neonatal period	Korea	Han Y.	2021	NA	mice	adult	F	PE	10-45μm	Micro	6μg/d	Class 1	GD9-PND7	Class 1	Behavioral, sensory & neuromuscular functions	nervous system	Acetylcholinesterase activity	N	intratracheal administration
No prominent toxicity of polyethylene microplastics observed in neonatal mice following intratracheal instillation to dams during gestational and neonatal period	Korea	Han Y.	2021	NA	mice	adult	F	PE	10-45μm	Micro	6μg/d	Class 1	GD9-PND7	Class 1	Gut system	digestive tract histopathology	tissue damage score	N	intratracheal administration
No prominent toxicity of polyethylene microplastics observed in neonatal mice following intratracheal instillation to dams during gestational and neonatal period	Korea	Han Y.	2021	NA	mice	7d	F	PE	10-45μm	Micro	60μg/d	NA	GD9-PND7	Class 1	Fitness	growth	change in weight	N	Maternal exposure
No prominent toxicity of polyethylene microplastics observed in neonatal mice following intratracheal instillation to dams during gestational and neonatal period	Korea	Han Y.	2021	NA	mice	7d	F	PE	10-45μm	Micro	60μg/d	NA	GD9-PND7	Class 1	Fitness	reproduction investment and success	the number of offspring	N	Maternal exposure
No prominent toxicity of polyethylene microplastics observed in neonatal mice following intratracheal instillation to dams during gestational and neonatal period	Korea	Han Y.	2021	NA	mice	7d	F	PE	10-45μm	Micro	60μg/d	NA	GD9-PND7	Class 1	Fitness	growth	Kidney weight	Y	Maternal exposure
No prominent toxicity of polyethylene microplastics observed in neonatal mice following intratracheal instillation to dams during gestational and neonatal period	Korea	Han Y.	2021	NA	mice	7d	F	PE	10-45μm	Micro	60μg/d	NA	GD9-PND7	Class 1	Fitness	growth	Thymus weight	Y	Maternal exposure
No prominent toxicity of polyethylene microplastics observed in neonatal mice following intratracheal instillation to dams during gestational and neonatal period	Korea	Han Y.	2021	NA	mice	7d	F	PE	10-45μm	Micro	60μg/d	NA	GD9-PND7	Class 1	Fitness	growth	Lung weight	N	Maternal exposure
No prominent toxicity of polyethylene microplastics observed in neonatal mice following intratracheal instillation to dams during gestational and neonatal period	Korea	Han Y.	2021	NA	mice	7d	F	PE	10-45μm	Micro	60μg/d	NA	GD9-PND7	Class 1	Fitness	growth	Heart weight	N	Maternal exposure
No prominent toxicity of polyethylene microplastics observed in neonatal mice following intratracheal instillation to dams during gestational and neonatal period	Korea	Han Y.	2021	NA	mice	7d	F	PE	10-45μm	Micro	60μg/d	NA	GD9-PND7	Class 1	Fitness	growth	Spleen weight	N	Maternal exposure
No prominent toxicity of polyethylene microplastics observed in neonatal mice following intratracheal instillation to dams during gestational and neonatal period	Korea	Han Y.	2021	NA	mice	7d	F	PE	10-45μm	Micro	60μg/d	NA	GD9-PND7	Class 1	Fitness	growth	Brain weight	N	Maternal exposure
No prominent toxicity of polyethylene microplastics observed in neonatal mice following intratracheal instillation to dams during gestational and neonatal period	Korea	Han Y.	2021	NA	mice	7d	F	PE	10-45μm	Micro	60μg/d	NA	GD9-PND7	Class 1	Fitness	growth	Liver weight	Y	Maternal exposure
No prominent toxicity of polyethylene microplastics observed in neonatal mice following intratracheal instillation to dams during gestational and neonatal period	Korea	Han Y.	2021	NA	mice	7d	F	PE	10-45μm	Micro	60μg/d	NA	GD9-PND7	Class 1	Fitness	growth	Stomach weight	N	Maternal exposure
No prominent toxicity of polyethylene microplastics observed in neonatal mice following intratracheal instillation to dams during gestational and neonatal period	Korea	Han Y.	2021	NA	mice	7d	F	PE	10-45μm	Micro	60μg/d	NA	GD9-PND7	Class 1	Fitness	growth	Intestine weight	Y	Maternal exposure
No prominent toxicity of polyethylene microplastics observed in neonatal mice following intratracheal instillation to dams during gestational and neonatal period	Korea	Han Y.	2021	NA	mice	7d	F	PE	10-45μm	Micro	60μg/d	NA	GD9-PND7	Class 1	Metabolism	lipid metabolism	TG	N	Maternal exposure
No prominent toxicity of polyethylene microplastics observed in neonatal mice following intratracheal instillation to dams during gestational and neonatal period	Korea	Han Y.	2021	NA	mice	7d	F	PE	10-45μm	Micro	60μg/d	NA	GD9-PND7	Class 1	Metabolism	oxidative stress	GSH-Px activity	N	Maternal exposure
No prominent toxicity of polyethylene microplastics observed in neonatal mice following intratracheal instillation to dams during gestational and neonatal period	Korea	Han Y.	2021	NA	mice	7d	F	PE	10-45μm	Micro	60μg/d	NA	GD9-PND7	Class 1	Behavioral, sensory & neuromuscular functions	nervous system	Acetylcholinesterase activity	N	Maternal exposure
No prominent toxicity of polyethylene microplastics observed in neonatal mice following intratracheal instillation to dams during gestational and neonatal period	Korea	Han Y.	2021	NA	mice	7d	F	PE	10-45μm	Micro	60μg/d	NA	GD9-PND7	Class 1	Gut system	digestive tract histopathology	tissue damage score	N	Maternal exposure
No prominent toxicity of polyethylene microplastics observed in neonatal mice following intratracheal instillation to dams during gestational and neonatal period	Korea	Han Y.	2021	NA	mice	7d	M	PE	10-45μm	Micro	60μg/d	NA	GD9-PND7	Class 1	Fitness	growth	change in weight	N	Maternal exposure
No prominent toxicity of polyethylene microplastics observed in neonatal mice following intratracheal instillation to dams during gestational and neonatal period	Korea	Han Y.	2021	NA	mice	7d	M	PE	10-45μm	Micro	60μg/d	NA	GD9-PND7	Class 1	Fitness	reproduction investment and success	the number of offspring	N	Maternal exposure
No prominent toxicity of polyethylene microplastics observed in neonatal mice following intratracheal instillation to dams during gestational and neonatal period	Korea	Han Y.	2021	NA	mice	7d	M	PE	10-45μm	Micro	60μg/d	NA	GD9-PND7	Class 1	Fitness	growth	Kidney weight	Y	Maternal exposure
No prominent toxicity of polyethylene microplastics observed in neonatal mice following intratracheal instillation to dams during gestational and neonatal period	Korea	Han Y.	2021	NA	mice	7d	M	PE	10-45μm	Micro	60μg/d	NA	GD9-PND7	Class 1	Fitness	growth	Thymus weight	Y	Maternal exposure
No prominent toxicity of polyethylene microplastics observed in neonatal mice following intratracheal instillation to dams during gestational and neonatal period	Korea	Han Y.	2021	NA	mice	7d	M	PE	10-45μm	Micro	60μg/d	NA	GD9-PND7	Class 1	Fitness	growth	Lung weight	N	Maternal exposure
No prominent toxicity of polyethylene microplastics observed in neonatal mice following intratracheal instillation to dams during gestational and neonatal period	Korea	Han Y.	2021	NA	mice	7d	M	PE	10-45μm	Micro	60μg/d	NA	GD9-PND7	Class 1	Fitness	growth	Heart weight	N	Maternal exposure
No prominent toxicity of polyethylene microplastics observed in neonatal mice following intratracheal instillation to dams during gestational and neonatal period	Korea	Han Y.	2021	NA	mice	7d	M	PE	10-45μm	Micro	60μg/d	NA	GD9-PND7	Class 1	Fitness	growth	Spleen weight	N	Maternal exposure
No prominent toxicity of polyethylene microplastics observed in neonatal mice following intratracheal instillation to dams during gestational and neonatal period	Korea	Han Y.	2021	NA	mice	7d	M	PE	10-45μm	Micro	60μg/d	NA	GD9-PND7	Class 1	Fitness	growth	Brain weight	N	Maternal exposure
No prominent toxicity of polyethylene microplastics observed in neonatal mice following intratracheal instillation to dams during gestational and neonatal period	Korea	Han Y.	2021	NA	mice	7d	M	PE	10-45μm	Micro	60μg/d	NA	GD9-PND7	Class 1	Fitness	growth	Liver weight	Y	Maternal exposure
No prominent toxicity of polyethylene microplastics observed in neonatal mice following intratracheal instillation to dams during gestational and neonatal period	Korea	Han Y.	2021	NA	mice	7d	M	PE	10-45μm	Micro	60μg/d	NA	GD9-PND7	Class 1	Fitness	growth	Stomach weight	N	Maternal exposure
No prominent toxicity of polyethylene microplastics observed in neonatal mice following intratracheal instillation to dams during gestational and neonatal period	Korea	Han Y.	2021	NA	mice	7d	M	PE	10-45μm	Micro	60μg/d	NA	GD9-PND7	Class 1	Fitness	growth	Intestine weight	Y	Maternal exposure
No prominent toxicity of polyethylene microplastics observed in neonatal mice following intratracheal instillation to dams during gestational and neonatal period	Korea	Han Y.	2021	NA	mice	7d	M	PE	10-45μm	Micro	60μg/d	NA	GD9-PND7	Class 1	Metabolism	lipid metabolism	TG	N	Maternal exposure
No prominent toxicity of polyethylene microplastics observed in neonatal mice following intratracheal instillation to dams during gestational and neonatal period	Korea	Han Y.	2021	NA	mice	7d	M	PE	10-45μm	Micro	60μg/d	NA	GD9-PND7	Class 1	Metabolism	oxidative stress	GSH-Px activity	N	Maternal exposure
No prominent toxicity of polyethylene microplastics observed in neonatal mice following intratracheal instillation to dams during gestational and neonatal period	Korea	Han Y.	2021	NA	mice	7d	M	PE	10-45μm	Micro	60μg/d	NA	GD9-PND7	Class 1	Behavioral, sensory & neuromuscular functions	nervous system	Acetylcholinesterase activity	N	Maternal exposure
No prominent toxicity of polyethylene microplastics observed in neonatal mice following intratracheal instillation to dams during gestational and neonatal period	Korea	Han Y.	2021	NA	mice	7d	M	PE	10-45μm	Micro	60μg/d	NA	GD9-PND7	Class 1	Gut system	digestive tract histopathology	tissue damage score	N	Maternal exposure
No prominent toxicity of polyethylene microplastics observed in neonatal mice following intratracheal instillation to dams during gestational and neonatal period	Korea	Han Y.	2021	NA	mice	adult	F	PE	10-45μm	Micro	60μg/d	Class 1	GD9-PND7	Class 1	Fitness	growth	change in weight	N	intratracheal administration
No prominent toxicity of polyethylene microplastics observed in neonatal mice following intratracheal instillation to dams during gestational and neonatal period	Korea	Han Y.	2021	NA	mice	adult	F	PE	10-45μm	Micro	60μg/d	Class 1	GD9-PND7	Class 1	Fitness	reproduction investment and success	the number of offspring	N	intratracheal administration
No prominent toxicity of polyethylene microplastics observed in neonatal mice following intratracheal instillation to dams during gestational and neonatal period	Korea	Han Y.	2021	NA	mice	adult	F	PE	10-45μm	Micro	60μg/d	Class 1	GD9-PND7	Class 1	Metabolism	lipid metabolism	TG	N	intratracheal administration
No prominent toxicity of polyethylene microplastics observed in neonatal mice following intratracheal instillation to dams during gestational and neonatal period	Korea	Han Y.	2021	NA	mice	adult	F	PE	10-45μm	Micro	60μg/d	Class 1	GD9-PND7	Class 1	Metabolism	oxidative stress	GSH-Px activity	N	intratracheal administration
No prominent toxicity of polyethylene microplastics observed in neonatal mice following intratracheal instillation to dams during gestational and neonatal period	Korea	Han Y.	2021	NA	mice	adult	F	PE	10-45μm	Micro	60μg/d	Class 1	GD9-PND7	Class 1	Behavioral, sensory & neuromuscular functions	nervous system	Acetylcholinesterase activity	N	intratracheal administration
No prominent toxicity of polyethylene microplastics observed in neonatal mice following intratracheal instillation to dams during gestational and neonatal period	Korea	Han Y.	2021	NA	mice	adult	F	PE	10-45μm	Micro	60μg/d	Class 1	GD9-PND7	Class 1	Gut system	digestive tract histopathology	tissue damage score	N	intratracheal administration
Novel Characterization of Constipation Phenotypes in ICR Mice Orally Administrated with Polystyrene Microplastics	Korea	Choi Y.J.	2021	ICR mice	mice	7w	NA	PS	0.5μm	Nano	10μg/L/d	Class 2	14d	Class 1	Behavioral, sensory & neuromuscular functions	activity and locomotion	feeding behavior	N	oral gavage
Novel Characterization of Constipation Phenotypes in ICR Mice Orally Administrated with Polystyrene Microplastics	Korea	Choi Y.J.	2021	ICR mice	mice	7w	NA	PS	0.5μm	Nano	10μg/L/d	Class 2	14d	Class 1	Behavioral, sensory & neuromuscular functions	consumption	water consumption	Y	oral gavage
Novel Characterization of Constipation Phenotypes in ICR Mice Orally Administrated with Polystyrene Microplastics	Korea	Choi Y.J.	2021	ICR mice	mice	7w	NA	PS	0.5μm	Nano	10μg/L/d	Class 2	14d	Class 1	Behavioral, sensory & neuromuscular functions	consumption	urine volume	N	oral gavage
Novel Characterization of Constipation Phenotypes in ICR Mice Orally Administrated with Polystyrene Microplastics	Korea	Choi Y.J.	2021	ICR mice	mice	7w	NA	PS	0.5μm	Nano	10μg/L/d	Class 2	14d	Class 1	Gut system	stool parameters	stool number	N	oral gavage
Novel Characterization of Constipation Phenotypes in ICR Mice Orally Administrated with Polystyrene Microplastics	Korea	Choi Y.J.	2021	ICR mice	mice	7w	NA	PS	0.5μm	Nano	10μg/L/d	Class 2	14d	Class 1	Gut system	stool parameters	stool weight	Y	oral gavage
Novel Characterization of Constipation Phenotypes in ICR Mice Orally Administrated with Polystyrene Microplastics	Korea	Choi Y.J.	2021	ICR mice	mice	7w	NA	PS	0.5μm	Nano	10μg/L/d	Class 2	14d	Class 1	Gut system	stool parameters	stool water contents	Y	oral gavage
Novel Characterization of Constipation Phenotypes in ICR Mice Orally Administrated with Polystyrene Microplastics	Korea	Choi Y.J.	2021	ICR mice	mice	7w	NA	PS	0.5μm	Nano	10μg/L/d	Class 2	14d	Class 1	Gut system	intestinal permeability and barrier function	GI transit ratio	Y	oral gavage
Novel Characterization of Constipation Phenotypes in ICR Mice Orally Administrated with Polystyrene Microplastics	Korea	Choi Y.J.	2021	ICR mice	mice	7w	NA	PS	0.5μm	Nano	10μg/L/d	Class 2	14d	Class 1	Gut system	intestinal permeability and barrier function	intestinal length	N	oral gavage
Novel Characterization of Constipation Phenotypes in ICR Mice Orally Administrated with Polystyrene Microplastics	Korea	Choi Y.J.	2021	ICR mice	mice	7w	NA	PS	0.5μm	Nano	10μg/L/d	Class 2	14d	Class 1	Gut system	digestive tract histopathology	Mucosa thickness	Y	oral gavage
Novel Characterization of Constipation Phenotypes in ICR Mice Orally Administrated with Polystyrene Microplastics	Korea	Choi Y.J.	2021	ICR mice	mice	7w	NA	PS	0.5μm	Nano	10μg/L/d	Class 2	14d	Class 1	Gut system	digestive tract histopathology	Muscle thickness	Y	oral gavage
Novel Characterization of Constipation Phenotypes in ICR Mice Orally Administrated with Polystyrene Microplastics	Korea	Choi Y.J.	2021	ICR mice	mice	7w	NA	PS	0.5μm	Nano	10μg/L/d	Class 2	14d	Class 1	Gut system	digestive tract histopathology	flat luminal surface thickness	Y	oral gavage
Novel Characterization of Constipation Phenotypes in ICR Mice Orally Administrated with Polystyrene Microplastics	Korea	Choi Y.J.	2021	ICR mice	mice	7w	NA	PS	0.5μm	Nano	10μg/L/d	Class 2	14d	Class 1	Gut system	digestive tract histopathology	crypt layer thickness	N	oral gavage
Novel Characterization of Constipation Phenotypes in ICR Mice Orally Administrated with Polystyrene Microplastics	Korea	Choi Y.J.	2021	ICR mice	mice	7w	NA	PS	0.5μm	Nano	10μg/L/d	Class 2	14d	Class 1	Gut system	digestive tract histopathology	number of goblet cell	Y	oral gavage
Novel Characterization of Constipation Phenotypes in ICR Mice Orally Administrated with Polystyrene Microplastics	Korea	Choi Y.J.	2021	ICR mice	mice	7w	NA	PS	0.5μm	Nano	10μg/L/d	Class 2	14d	Class 1	Gut system	digestive tract histopathology	number of crypt of lieberkuhn	Y	oral gavage
Novel Characterization of Constipation Phenotypes in ICR Mice Orally Administrated with Polystyrene Microplastics	Korea	Choi Y.J.	2021	ICR mice	mice	7w	NA	PS	0.5μm	Nano	10μg/L/d	Class 2	14d	Class 1	Gut system	intestinal permeability and barrier function	CCK	Y	oral gavage
Novel Characterization of Constipation Phenotypes in ICR Mice Orally Administrated with Polystyrene Microplastics	Korea	Choi Y.J.	2021	ICR mice	mice	7w	NA	PS	0.5μm	Nano	10μg/L/d	Class 2	14d	Class 1	Gut system	intestinal permeability and barrier function	gastrin	N	oral gavage
Novel Characterization of Constipation Phenotypes in ICR Mice Orally Administrated with Polystyrene Microplastics	Korea	Choi Y.J.	2021	ICR mice	mice	7w	NA	PS	0.5μm	Nano	10μg/L/d	Class 2	14d	Class 1	Gut system	intestinal permeability and barrier function	Mucin Secretion Ability	Y	oral gavage
Novel Characterization of Constipation Phenotypes in ICR Mice Orally Administrated with Polystyrene Microplastics	Korea	Choi Y.J.	2021	ICR mice	mice	7w	NA	PS	0.5μm	Nano	10μg/L/d	Class 2	14d	Class 1	Gut system	intestinal permeability and barrier function	Mucin Secretion Ability	Y	oral gavage
Novel Characterization of Constipation Phenotypes in ICR Mice Orally Administrated with Polystyrene Microplastics	Korea	Choi Y.J.	2021	ICR mice	mice	7w	NA	PS	0.5μm	Nano	10μg/L/d	Class 2	14d	Class 1	Gut system	intestinal permeability and barrier function	Chloride ion T ransport	Y	oral gavage
Novel Characterization of Constipation Phenotypes in ICR Mice Orally Administrated with Polystyrene Microplastics	Korea	Choi Y.J.	2021	ICR mice	mice	7w	NA	PS	0.5μm	Nano	10μg/L/d	Class 2	14d	Class 1	Gut system	intestinal permeability and barrier function	Water T ransport	Y	oral gavage
Novel Characterization of Constipation Phenotypes in ICR Mice Orally Administrated with Polystyrene Microplastics	Korea	Choi Y.J.	2021	ICR mice	mice	7w	NA	PS	0.5μm	Nano	50μg/L/d	Class 2	14d	Class 1	Behavioral, sensory & neuromuscular functions	activity and locomotion	feeding behavior	N	oral gavage
Novel Characterization of Constipation Phenotypes in ICR Mice Orally Administrated with Polystyrene Microplastics	Korea	Choi Y.J.	2021	ICR mice	mice	7w	NA	PS	0.5μm	Nano	50μg/L/d	Class 2	14d	Class 1	Behavioral, sensory & neuromuscular functions	consumption	water consumption	Y	oral gavage
Novel Characterization of Constipation Phenotypes in ICR Mice Orally Administrated with Polystyrene Microplastics	Korea	Choi Y.J.	2021	ICR mice	mice	7w	NA	PS	0.5μm	Nano	50μg/L/d	Class 2	14d	Class 1	Behavioral, sensory & neuromuscular functions	consumption	urine volume	N	oral gavage
Novel Characterization of Constipation Phenotypes in ICR Mice Orally Administrated with Polystyrene Microplastics	Korea	Choi Y.J.	2021	ICR mice	mice	7w	NA	PS	0.5μm	Nano	50μg/L/d	Class 2	14d	Class 1	Gut system	stool parameters	stool number	N	oral gavage
Novel Characterization of Constipation Phenotypes in ICR Mice Orally Administrated with Polystyrene Microplastics	Korea	Choi Y.J.	2021	ICR mice	mice	7w	NA	PS	0.5μm	Nano	50μg/L/d	Class 2	14d	Class 1	Gut system	stool parameters	stool weight	Y	oral gavage
Novel Characterization of Constipation Phenotypes in ICR Mice Orally Administrated with Polystyrene Microplastics	Korea	Choi Y.J.	2021	ICR mice	mice	7w	NA	PS	0.5μm	Nano	50μg/L/d	Class 2	14d	Class 1	Gut system	stool parameters	stool water contents	Y	oral gavage
Novel Characterization of Constipation Phenotypes in ICR Mice Orally Administrated with Polystyrene Microplastics	Korea	Choi Y.J.	2021	ICR mice	mice	7w	NA	PS	0.5μm	Nano	50μg/L/d	Class 2	14d	Class 1	Gut system	intestinal permeability and barrier function	GI transit ratio	Y	oral gavage
Novel Characterization of Constipation Phenotypes in ICR Mice Orally Administrated with Polystyrene Microplastics	Korea	Choi Y.J.	2021	ICR mice	mice	7w	NA	PS	0.5μm	Nano	50μg/L/d	Class 2	14d	Class 1	Gut system	intestinal permeability and barrier function	intestinal length	Y	oral gavage
Novel Characterization of Constipation Phenotypes in ICR Mice Orally Administrated with Polystyrene Microplastics	Korea	Choi Y.J.	2021	ICR mice	mice	7w	NA	PS	0.5μm	Nano	50μg/L/d	Class 2	14d	Class 1	Gut system	digestive tract histopathology	Mucosa thickness	Y	oral gavage
Novel Characterization of Constipation Phenotypes in ICR Mice Orally Administrated with Polystyrene Microplastics	Korea	Choi Y.J.	2021	ICR mice	mice	7w	NA	PS	0.5μm	Nano	50μg/L/d	Class 2	14d	Class 1	Gut system	digestive tract histopathology	Muscle thickness	Y	oral gavage
Novel Characterization of Constipation Phenotypes in ICR Mice Orally Administrated with Polystyrene Microplastics	Korea	Choi Y.J.	2021	ICR mice	mice	7w	NA	PS	0.5μm	Nano	50μg/L/d	Class 2	14d	Class 1	Gut system	digestive tract histopathology	flat luminal surface thickness	Y	oral gavage
Novel Characterization of Constipation Phenotypes in ICR Mice Orally Administrated with Polystyrene Microplastics	Korea	Choi Y.J.	2021	ICR mice	mice	7w	NA	PS	0.5μm	Nano	50μg/L/d	Class 2	14d	Class 1	Gut system	digestive tract histopathology	crypt layer thickness	Y	oral gavage
Novel Characterization of Constipation Phenotypes in ICR Mice Orally Administrated with Polystyrene Microplastics	Korea	Choi Y.J.	2021	ICR mice	mice	7w	NA	PS	0.5μm	Nano	50μg/L/d	Class 2	14d	Class 1	Gut system	digestive tract histopathology	number of goblet cell	Y	oral gavage
Novel Characterization of Constipation Phenotypes in ICR Mice Orally Administrated with Polystyrene Microplastics	Korea	Choi Y.J.	2021	ICR mice	mice	7w	NA	PS	0.5μm	Nano	50μg/L/d	Class 2	14d	Class 1	Gut system	digestive tract histopathology	number of crypt of lieberkuhn	Y	oral gavage
Novel Characterization of Constipation Phenotypes in ICR Mice Orally Administrated with Polystyrene Microplastics	Korea	Choi Y.J.	2021	ICR mice	mice	7w	NA	PS	0.5μm	Nano	50μg/L/d	Class 2	14d	Class 1	Gut system	intestinal permeability and barrier function	CCK	Y	oral gavage
Novel Characterization of Constipation Phenotypes in ICR Mice Orally Administrated with Polystyrene Microplastics	Korea	Choi Y.J.	2021	ICR mice	mice	7w	NA	PS	0.5μm	Nano	50μg/L/d	Class 2	14d	Class 1	Gut system	intestinal permeability and barrier function	gastrin	Y	oral gavage
Novel Characterization of Constipation Phenotypes in ICR Mice Orally Administrated with Polystyrene Microplastics	Korea	Choi Y.J.	2021	ICR mice	mice	7w	NA	PS	0.5μm	Nano	50μg/L/d	Class 2	14d	Class 1	Gut system	intestinal permeability and barrier function	Mucin Secretion Ability	Y	oral gavage
Novel Characterization of Constipation Phenotypes in ICR Mice Orally Administrated with Polystyrene Microplastics	Korea	Choi Y.J.	2021	ICR mice	mice	7w	NA	PS	0.5μm	Nano	50μg/L/d	Class 2	14d	Class 1	Gut system	intestinal permeability and barrier function	Chloride ion T ransport	Y	oral gavage
Novel Characterization of Constipation Phenotypes in ICR Mice Orally Administrated with Polystyrene Microplastics	Korea	Choi Y.J.	2021	ICR mice	mice	7w	NA	PS	0.5μm	Nano	50μg/L/d	Class 2	14d	Class 1	Gut system	intestinal permeability and barrier function	Water T ransport	Y	oral gavage
Novel Characterization of Constipation Phenotypes in ICR Mice Orally Administrated with Polystyrene Microplastics	Korea	Choi Y.J.	2021	ICR mice	mice	7w	NA	PS	0.5μm	Nano	100μg/L/d	Class 3	14d	Class 1	Behavioral, sensory & neuromuscular functions	activity and locomotion	feeding behavior	N	oral gavage
Novel Characterization of Constipation Phenotypes in ICR Mice Orally Administrated with Polystyrene Microplastics	Korea	Choi Y.J.	2021	ICR mice	mice	7w	NA	PS	0.5μm	Nano	100μg/L/d	Class 3	14d	Class 1	Behavioral, sensory & neuromuscular functions	consumption	water consumption	Y	oral gavage
Novel Characterization of Constipation Phenotypes in ICR Mice Orally Administrated with Polystyrene Microplastics	Korea	Choi Y.J.	2021	ICR mice	mice	7w	NA	PS	0.5μm	Nano	100μg/L/d	Class 3	14d	Class 1	Behavioral, sensory & neuromuscular functions	consumption	urine volume	N	oral gavage
Novel Characterization of Constipation Phenotypes in ICR Mice Orally Administrated with Polystyrene Microplastics	Korea	Choi Y.J.	2021	ICR mice	mice	7w	NA	PS	0.5μm	Nano	100μg/L/d	Class 3	14d	Class 1	Gut system	stool parameters	stool number	N	oral gavage
Novel Characterization of Constipation Phenotypes in ICR Mice Orally Administrated with Polystyrene Microplastics	Korea	Choi Y.J.	2021	ICR mice	mice	7w	NA	PS	0.5μm	Nano	100μg/L/d	Class 3	14d	Class 1	Gut system	stool parameters	stool weight	Y	oral gavage
Novel Characterization of Constipation Phenotypes in ICR Mice Orally Administrated with Polystyrene Microplastics	Korea	Choi Y.J.	2021	ICR mice	mice	7w	NA	PS	0.5μm	Nano	100μg/L/d	Class 3	14d	Class 1	Gut system	stool parameters	stool water contents	Y	oral gavage
Novel Characterization of Constipation Phenotypes in ICR Mice Orally Administrated with Polystyrene Microplastics	Korea	Choi Y.J.	2021	ICR mice	mice	7w	NA	PS	0.5μm	Nano	100μg/L/d	Class 3	14d	Class 1	Gut system	intestinal permeability and barrier function	GI transit ratio	Y	oral gavage
Novel Characterization of Constipation Phenotypes in ICR Mice Orally Administrated with Polystyrene Microplastics	Korea	Choi Y.J.	2021	ICR mice	mice	7w	NA	PS	0.5μm	Nano	100μg/L/d	Class 3	14d	Class 1	Gut system	intestinal permeability and barrier function	intestinal length	Y	oral gavage
Novel Characterization of Constipation Phenotypes in ICR Mice Orally Administrated with Polystyrene Microplastics	Korea	Choi Y.J.	2021	ICR mice	mice	7w	NA	PS	0.5μm	Nano	100μg/L/d	Class 3	14d	Class 1	Gut system	digestive tract histopathology	Mucosa thickness	Y	oral gavage
Novel Characterization of Constipation Phenotypes in ICR Mice Orally Administrated with Polystyrene Microplastics	Korea	Choi Y.J.	2021	ICR mice	mice	7w	NA	PS	0.5μm	Nano	100μg/L/d	Class 3	14d	Class 1	Gut system	digestive tract histopathology	Muscle thickness	Y	oral gavage
Novel Characterization of Constipation Phenotypes in ICR Mice Orally Administrated with Polystyrene Microplastics	Korea	Choi Y.J.	2021	ICR mice	mice	7w	NA	PS	0.5μm	Nano	100μg/L/d	Class 3	14d	Class 1	Gut system	digestive tract histopathology	flat luminal surface thickness	Y	oral gavage
Novel Characterization of Constipation Phenotypes in ICR Mice Orally Administrated with Polystyrene Microplastics	Korea	Choi Y.J.	2021	ICR mice	mice	7w	NA	PS	0.5μm	Nano	100μg/L/d	Class 3	14d	Class 1	Gut system	digestive tract histopathology	crypt layer thickness	Y	oral gavage
Novel Characterization of Constipation Phenotypes in ICR Mice Orally Administrated with Polystyrene Microplastics	Korea	Choi Y.J.	2021	ICR mice	mice	7w	NA	PS	0.5μm	Nano	100μg/L/d	Class 3	14d	Class 1	Gut system	digestive tract histopathology	number of goblet cell	Y	oral gavage
Novel Characterization of Constipation Phenotypes in ICR Mice Orally Administrated with Polystyrene Microplastics	Korea	Choi Y.J.	2021	ICR mice	mice	7w	NA	PS	0.5μm	Nano	100μg/L/d	Class 3	14d	Class 1	Gut system	digestive tract histopathology	number of crypt of lieberkuhn	Y	oral gavage
Novel Characterization of Constipation Phenotypes in ICR Mice Orally Administrated with Polystyrene Microplastics	Korea	Choi Y.J.	2021	ICR mice	mice	7w	NA	PS	0.5μm	Nano	100μg/L/d	Class 3	14d	Class 1	Gut system	intestinal permeability and barrier function	CCK	Y	oral gavage
Novel Characterization of Constipation Phenotypes in ICR Mice Orally Administrated with Polystyrene Microplastics	Korea	Choi Y.J.	2021	ICR mice	mice	7w	NA	PS	0.5μm	Nano	100μg/L/d	Class 3	14d	Class 1	Gut system	intestinal permeability and barrier function	gastrin	Y	oral gavage
Novel Characterization of Constipation Phenotypes in ICR Mice Orally Administrated with Polystyrene Microplastics	Korea	Choi Y.J.	2021	ICR mice	mice	7w	NA	PS	0.5μm	Nano	100μg/L/d	Class 3	14d	Class 1	Gut system	intestinal permeability and barrier function	Mucin Secretion Ability	Y	oral gavage
Novel Characterization of Constipation Phenotypes in ICR Mice Orally Administrated with Polystyrene Microplastics	Korea	Choi Y.J.	2021	ICR mice	mice	7w	NA	PS	0.5μm	Nano	100μg/L/d	Class 3	14d	Class 1	Gut system	intestinal permeability and barrier function	Mucin Secretion Ability	Y	oral gavage
Novel Characterization of Constipation Phenotypes in ICR Mice Orally Administrated with Polystyrene Microplastics	Korea	Choi Y.J.	2021	ICR mice	mice	7w	NA	PS	0.5μm	Nano	100μg/L/d	Class 3	14d	Class 1	Gut system	intestinal permeability and barrier function	Chloride ion T ransport	Y	oral gavage
Novel Characterization of Constipation Phenotypes in ICR Mice Orally Administrated with Polystyrene Microplastics	Korea	Choi Y.J.	2021	ICR mice	mice	7w	NA	PS	0.5μm	Nano	100μg/L/d	Class 3	14d	Class 1	Gut system	intestinal permeability and barrier function	Water T ransport	Y	oral gavage
Perturbation of gut microbiota plays an important role in micro/nanoplastics-induced gut barrier dysfunction	China	Qiao J.	2021	C57BL/6 mice	mice	8w	M	PS	70nm	Nano	0.2mg/kg/d	Class 1	28d	Class 1	Metabolism	detoxification	ALP	N	oral gavage
Perturbation of gut microbiota plays an important role in micro/nanoplastics-induced gut barrier dysfunction	China	Qiao J.	2021	C57BL/6 mice	mice	8w	M	PS	70nm	Nano	0.2mg/kg/d	Class 1	28d	Class 1	Metabolism	detoxification	AST	N	oral gavage
Perturbation of gut microbiota plays an important role in micro/nanoplastics-induced gut barrier dysfunction	China	Qiao J.	2021	C57BL/6 mice	mice	8w	M	PS	70nm	Nano	0.2mg/kg/d	Class 1	28d	Class 1	Metabolism	detoxification	CK	N	oral gavage
Perturbation of gut microbiota plays an important role in micro/nanoplastics-induced gut barrier dysfunction	China	Qiao J.	2021	C57BL/6 mice	mice	8w	M	PS	70nm	Nano	0.2mg/kg/d	Class 1	28d	Class 1	Metabolism	detoxification	RGT	N	oral gavage
Perturbation of gut microbiota plays an important role in micro/nanoplastics-induced gut barrier dysfunction	China	Qiao J.	2021	C57BL/6 mice	mice	8w	M	PS	70nm	Nano	0.2mg/kg/d	Class 1	28d	Class 1	Gut system	digestive tract histopathology	Morphological changes	N	oral gavage
Perturbation of gut microbiota plays an important role in micro/nanoplastics-induced gut barrier dysfunction	China	Qiao J.	2021	C57BL/6 mice	mice	8w	M	PS-NH2	70nm	Nano	0.2mg/kg/d	Class 1	28d	Class 1	Metabolism	detoxification	ALP	N	oral gavage
Perturbation of gut microbiota plays an important role in micro/nanoplastics-induced gut barrier dysfunction	China	Qiao J.	2021	C57BL/6 mice	mice	8w	M	PS-NH2	70nm	Nano	0.2mg/kg/d	Class 1	28d	Class 1	Metabolism	detoxification	AST	N	oral gavage
Perturbation of gut microbiota plays an important role in micro/nanoplastics-induced gut barrier dysfunction	China	Qiao J.	2021	C57BL/6 mice	mice	8w	M	PS-NH2	70nm	Nano	0.2mg/kg/d	Class 1	28d	Class 1	Metabolism	detoxification	CK	Y	oral gavage
Perturbation of gut microbiota plays an important role in micro/nanoplastics-induced gut barrier dysfunction	China	Qiao J.	2021	C57BL/6 mice	mice	8w	M	PS-NH2	70nm	Nano	0.2mg/kg/d	Class 1	28d	Class 1	Metabolism	detoxification	RGT	N	oral gavage
Perturbation of gut microbiota plays an important role in micro/nanoplastics-induced gut barrier dysfunction	China	Qiao J.	2021	C57BL/6 mice	mice	8w	M	PS-NH2	70nm	Nano	0.2mg/kg/d	Class 1	28d	Class 1	Gut system	digestive tract histopathology	Morphological changes	N	oral gavage
Perturbation of gut microbiota plays an important role in micro/nanoplastics-induced gut barrier dysfunction	China	Qiao J.	2021	C57BL/6 mice	mice	8w	M	PS-COOH	70nm	Nano	0.2mg/kg/d	Class 1	28d	Class 1	Metabolism	detoxification	ALP	N	oral gavage
Perturbation of gut microbiota plays an important role in micro/nanoplastics-induced gut barrier dysfunction	China	Qiao J.	2021	C57BL/6 mice	mice	8w	M	PS-COOH	70nm	Nano	0.2mg/kg/d	Class 1	28d	Class 1	Metabolism	detoxification	AST	N	oral gavage
Perturbation of gut microbiota plays an important role in micro/nanoplastics-induced gut barrier dysfunction	China	Qiao J.	2021	C57BL/6 mice	mice	8w	M	PS-COOH	70nm	Nano	0.2mg/kg/d	Class 1	28d	Class 1	Metabolism	detoxification	CK	N	oral gavage
Perturbation of gut microbiota plays an important role in micro/nanoplastics-induced gut barrier dysfunction	China	Qiao J.	2021	C57BL/6 mice	mice	8w	M	PS-COOH	70nm	Nano	0.2mg/kg/d	Class 1	28d	Class 1	Metabolism	detoxification	RGT	N	oral gavage
Perturbation of gut microbiota plays an important role in micro/nanoplastics-induced gut barrier dysfunction	China	Qiao J.	2021	C57BL/6 mice	mice	8w	M	PS-COOH	70nm	Nano	0.2mg/kg/d	Class 1	28d	Class 1	Gut system	digestive tract histopathology	Morphological changes	N	oral gavage
Perturbation of gut microbiota plays an important role in micro/nanoplastics-induced gut barrier dysfunction	China	Qiao J.	2021	C57BL/6 mice	mice	8w	M	PS	70nm	Nano	2mg/kg/d	Class 1	28d	Class 1	Metabolism	detoxification	ALP	N	oral gavage
Perturbation of gut microbiota plays an important role in micro/nanoplastics-induced gut barrier dysfunction	China	Qiao J.	2021	C57BL/6 mice	mice	8w	M	PS	70nm	Nano	2mg/kg/d	Class 1	28d	Class 1	Metabolism	detoxification	AST	N	oral gavage
Perturbation of gut microbiota plays an important role in micro/nanoplastics-induced gut barrier dysfunction	China	Qiao J.	2021	C57BL/6 mice	mice	8w	M	PS	70nm	Nano	2mg/kg/d	Class 1	28d	Class 1	Metabolism	detoxification	CK	N	oral gavage
Perturbation of gut microbiota plays an important role in micro/nanoplastics-induced gut barrier dysfunction	China	Qiao J.	2021	C57BL/6 mice	mice	8w	M	PS	70nm	Nano	2mg/kg/d	Class 1	28d	Class 1	Metabolism	detoxification	RGT	N	oral gavage
Perturbation of gut microbiota plays an important role in micro/nanoplastics-induced gut barrier dysfunction	China	Qiao J.	2021	C57BL/6 mice	mice	8w	M	PS	70nm	Nano	2mg/kg/d	Class 1	28d	Class 1	Gut system	digestive tract histopathology	Morphological changes	N	oral gavage
Perturbation of gut microbiota plays an important role in micro/nanoplastics-induced gut barrier dysfunction	China	Qiao J.	2021	C57BL/6 mice	mice	8w	M	PS-NH2	70nm	Nano	2mg/kg/d	Class 1	28d	Class 1	Metabolism	detoxification	ALP	Y	oral gavage
Perturbation of gut microbiota plays an important role in micro/nanoplastics-induced gut barrier dysfunction	China	Qiao J.	2021	C57BL/6 mice	mice	8w	M	PS-NH2	70nm	Nano	2mg/kg/d	Class 1	28d	Class 1	Metabolism	detoxification	AST	Y	oral gavage
Perturbation of gut microbiota plays an important role in micro/nanoplastics-induced gut barrier dysfunction	China	Qiao J.	2021	C57BL/6 mice	mice	8w	M	PS-NH2	70nm	Nano	2mg/kg/d	Class 1	28d	Class 1	Metabolism	detoxification	CK	Y	oral gavage
Perturbation of gut microbiota plays an important role in micro/nanoplastics-induced gut barrier dysfunction	China	Qiao J.	2021	C57BL/6 mice	mice	8w	M	PS-NH2	70nm	Nano	2mg/kg/d	Class 1	28d	Class 1	Metabolism	detoxification	RGT	Y	oral gavage
Perturbation of gut microbiota plays an important role in micro/nanoplastics-induced gut barrier dysfunction	China	Qiao J.	2021	C57BL/6 mice	mice	8w	M	PS-NH2	70nm	Nano	2mg/kg/d	Class 1	28d	Class 1	Gut system	digestive tract histopathology	Morphological changes	Y	oral gavage
Perturbation of gut microbiota plays an important role in micro/nanoplastics-induced gut barrier dysfunction	China	Qiao J.	2021	C57BL/6 mice	mice	8w	M	PS-COOH	70nm	Nano	2mg/kg/d	Class 1	28d	Class 1	Metabolism	detoxification	ALP	N	oral gavage
Perturbation of gut microbiota plays an important role in micro/nanoplastics-induced gut barrier dysfunction	China	Qiao J.	2021	C57BL/6 mice	mice	8w	M	PS-COOH	70nm	Nano	2mg/kg/d	Class 1	28d	Class 1	Metabolism	detoxification	AST	N	oral gavage
Perturbation of gut microbiota plays an important role in micro/nanoplastics-induced gut barrier dysfunction	China	Qiao J.	2021	C57BL/6 mice	mice	8w	M	PS-COOH	70nm	Nano	2mg/kg/d	Class 1	28d	Class 1	Metabolism	detoxification	CK	N	oral gavage
Perturbation of gut microbiota plays an important role in micro/nanoplastics-induced gut barrier dysfunction	China	Qiao J.	2021	C57BL/6 mice	mice	8w	M	PS-COOH	70nm	Nano	2mg/kg/d	Class 1	28d	Class 1	Metabolism	detoxification	RGT	N	oral gavage
Perturbation of gut microbiota plays an important role in micro/nanoplastics-induced gut barrier dysfunction	China	Qiao J.	2021	C57BL/6 mice	mice	8w	M	PS-COOH	70nm	Nano	2mg/kg/d	Class 1	28d	Class 1	Gut system	digestive tract histopathology	Morphological changes	Y	oral gavage
Perturbation of gut microbiota plays an important role in micro/nanoplastics-induced gut barrier dysfunction	China	Qiao J.	2021	C57BL/6 mice	mice	8w	M	PS	5μm	Micro	0.2mg/kg/d	Class 1	28d	Class 1	Metabolism	detoxification	ALP	N	oral gavage
Perturbation of gut microbiota plays an important role in micro/nanoplastics-induced gut barrier dysfunction	China	Qiao J.	2021	C57BL/6 mice	mice	8w	M	PS	5μm	Micro	0.2mg/kg/d	Class 1	28d	Class 1	Metabolism	detoxification	AST	N	oral gavage
Perturbation of gut microbiota plays an important role in micro/nanoplastics-induced gut barrier dysfunction	China	Qiao J.	2021	C57BL/6 mice	mice	8w	M	PS	5μm	Micro	0.2mg/kg/d	Class 1	28d	Class 1	Metabolism	detoxification	CK	N	oral gavage
Perturbation of gut microbiota plays an important role in micro/nanoplastics-induced gut barrier dysfunction	China	Qiao J.	2021	C57BL/6 mice	mice	8w	M	PS	5μm	Micro	0.2mg/kg/d	Class 1	28d	Class 1	Metabolism	detoxification	RGT	N	oral gavage
Perturbation of gut microbiota plays an important role in micro/nanoplastics-induced gut barrier dysfunction	China	Qiao J.	2021	C57BL/6 mice	mice	8w	M	PS	5μm	Micro	0.2mg/kg/d	Class 1	28d	Class 1	Gut system	digestive tract histopathology	Morphological changes	N	oral gavage
Perturbation of gut microbiota plays an important role in micro/nanoplastics-induced gut barrier dysfunction	China	Qiao J.	2021	C57BL/6 mice	mice	8w	M	PS-NH2	5μm	Micro	0.2mg/kg/d	Class 1	28d	Class 1	Metabolism	detoxification	ALP	N	oral gavage
Perturbation of gut microbiota plays an important role in micro/nanoplastics-induced gut barrier dysfunction	China	Qiao J.	2021	C57BL/6 mice	mice	8w	M	PS-NH2	5μm	Micro	0.2mg/kg/d	Class 1	28d	Class 1	Metabolism	detoxification	AST	N	oral gavage
Perturbation of gut microbiota plays an important role in micro/nanoplastics-induced gut barrier dysfunction	China	Qiao J.	2021	C57BL/6 mice	mice	8w	M	PS-NH2	5μm	Micro	0.2mg/kg/d	Class 1	28d	Class 1	Metabolism	detoxification	CK	Y	oral gavage
Perturbation of gut microbiota plays an important role in micro/nanoplastics-induced gut barrier dysfunction	China	Qiao J.	2021	C57BL/6 mice	mice	8w	M	PS-NH2	5μm	Micro	0.2mg/kg/d	Class 1	28d	Class 1	Metabolism	detoxification	RGT	N	oral gavage
Perturbation of gut microbiota plays an important role in micro/nanoplastics-induced gut barrier dysfunction	China	Qiao J.	2021	C57BL/6 mice	mice	8w	M	PS-NH2	5μm	Micro	0.2mg/kg/d	Class 1	28d	Class 1	Gut system	digestive tract histopathology	Morphological changes	N	oral gavage
Perturbation of gut microbiota plays an important role in micro/nanoplastics-induced gut barrier dysfunction	China	Qiao J.	2021	C57BL/6 mice	mice	8w	M	PS-COOH	5μm	Micro	0.2mg/kg/d	Class 1	28d	Class 1	Metabolism	detoxification	ALP	N	oral gavage
Perturbation of gut microbiota plays an important role in micro/nanoplastics-induced gut barrier dysfunction	China	Qiao J.	2021	C57BL/6 mice	mice	8w	M	PS-COOH	5μm	Micro	0.2mg/kg/d	Class 1	28d	Class 1	Metabolism	detoxification	AST	N	oral gavage
Perturbation of gut microbiota plays an important role in micro/nanoplastics-induced gut barrier dysfunction	China	Qiao J.	2021	C57BL/6 mice	mice	8w	M	PS-COOH	5μm	Micro	0.2mg/kg/d	Class 1	28d	Class 1	Metabolism	detoxification	CK	N	oral gavage
Perturbation of gut microbiota plays an important role in micro/nanoplastics-induced gut barrier dysfunction	China	Qiao J.	2021	C57BL/6 mice	mice	8w	M	PS-COOH	5μm	Micro	0.2mg/kg/d	Class 1	28d	Class 1	Metabolism	detoxification	RGT	N	oral gavage
Perturbation of gut microbiota plays an important role in micro/nanoplastics-induced gut barrier dysfunction	China	Qiao J.	2021	C57BL/6 mice	mice	8w	M	PS-COOH	5μm	Micro	0.2mg/kg/d	Class 1	28d	Class 1	Gut system	digestive tract histopathology	Morphological changes	N	oral gavage
Perturbation of gut microbiota plays an important role in micro/nanoplastics-induced gut barrier dysfunction	China	Qiao J.	2021	C57BL/6 mice	mice	8w	M	PS	5μm	Micro	2mg/kg/d	Class 1	28d	Class 1	Metabolism	detoxification	ALP	N	oral gavage
Perturbation of gut microbiota plays an important role in micro/nanoplastics-induced gut barrier dysfunction	China	Qiao J.	2021	C57BL/6 mice	mice	8w	M	PS	5μm	Micro	2mg/kg/d	Class 1	28d	Class 1	Metabolism	detoxification	AST	N	oral gavage
Perturbation of gut microbiota plays an important role in micro/nanoplastics-induced gut barrier dysfunction	China	Qiao J.	2021	C57BL/6 mice	mice	8w	M	PS	5μm	Micro	2mg/kg/d	Class 1	28d	Class 1	Metabolism	detoxification	CK	N	oral gavage
Perturbation of gut microbiota plays an important role in micro/nanoplastics-induced gut barrier dysfunction	China	Qiao J.	2021	C57BL/6 mice	mice	8w	M	PS	5μm	Micro	2mg/kg/d	Class 1	28d	Class 1	Metabolism	detoxification	RGT	N	oral gavage
Perturbation of gut microbiota plays an important role in micro/nanoplastics-induced gut barrier dysfunction	China	Qiao J.	2021	C57BL/6 mice	mice	8w	M	PS	5μm	Micro	2mg/kg/d	Class 1	28d	Class 1	Gut system	digestive tract histopathology	Morphological changes	N	oral gavage
Perturbation of gut microbiota plays an important role in micro/nanoplastics-induced gut barrier dysfunction	China	Qiao J.	2021	C57BL/6 mice	mice	8w	M	PS-NH2	5μm	Micro	2mg/kg/d	Class 1	28d	Class 1	Metabolism	detoxification	ALP	Y	oral gavage
Perturbation of gut microbiota plays an important role in micro/nanoplastics-induced gut barrier dysfunction	China	Qiao J.	2021	C57BL/6 mice	mice	8w	M	PS-NH2	5μm	Micro	2mg/kg/d	Class 1	28d	Class 1	Metabolism	detoxification	AST	Y	oral gavage
Perturbation of gut microbiota plays an important role in micro/nanoplastics-induced gut barrier dysfunction	China	Qiao J.	2021	C57BL/6 mice	mice	8w	M	PS-NH2	5μm	Micro	2mg/kg/d	Class 1	28d	Class 1	Metabolism	detoxification	CK	Y	oral gavage
Perturbation of gut microbiota plays an important role in micro/nanoplastics-induced gut barrier dysfunction	China	Qiao J.	2021	C57BL/6 mice	mice	8w	M	PS-NH2	5μm	Micro	2mg/kg/d	Class 1	28d	Class 1	Metabolism	detoxification	RGT	Y	oral gavage
Perturbation of gut microbiota plays an important role in micro/nanoplastics-induced gut barrier dysfunction	China	Qiao J.	2021	C57BL/6 mice	mice	8w	M	PS-NH2	5μm	Micro	2mg/kg/d	Class 1	28d	Class 1	Gut system	digestive tract histopathology	Morphological changes	Y	oral gavage
Perturbation of gut microbiota plays an important role in micro/nanoplastics-induced gut barrier dysfunction	China	Qiao J.	2021	C57BL/6 mice	mice	8w	M	PS-COOH	5μm	Micro	2mg/kg/d	Class 1	28d	Class 1	Metabolism	detoxification	ALP	N	oral gavage
Perturbation of gut microbiota plays an important role in micro/nanoplastics-induced gut barrier dysfunction	China	Qiao J.	2021	C57BL/6 mice	mice	8w	M	PS-COOH	5μm	Micro	2mg/kg/d	Class 1	28d	Class 1	Metabolism	detoxification	AST	N	oral gavage
Perturbation of gut microbiota plays an important role in micro/nanoplastics-induced gut barrier dysfunction	China	Qiao J.	2021	C57BL/6 mice	mice	8w	M	PS-COOH	5μm	Micro	2mg/kg/d	Class 1	28d	Class 1	Metabolism	detoxification	CK	N	oral gavage
Perturbation of gut microbiota plays an important role in micro/nanoplastics-induced gut barrier dysfunction	China	Qiao J.	2021	C57BL/6 mice	mice	8w	M	PS-COOH	5μm	Micro	2mg/kg/d	Class 1	28d	Class 1	Metabolism	detoxification	RGT	N	oral gavage
Perturbation of gut microbiota plays an important role in micro/nanoplastics-induced gut barrier dysfunction	China	Qiao J.	2021	C57BL/6 mice	mice	8w	M	PS-COOH	5μm	Micro	2mg/kg/d	Class 1	28d	Class 1	Gut system	digestive tract histopathology	Morphological changes	N	oral gavage
Polyethylene microplastics affect the distribution of gut microbiota and inflammation development in mice	China	Li B.	2020	C57BL/6 mice	mice	5w	M	PE	10–150 µm	Micro	6μg/d	Class 1	35d	Class 2	Gut system	gut microbiota	bacterial abundance	N	oral gavage
Polyethylene microplastics affect the distribution of gut microbiota and inflammation development in mice	China	Li B.	2020	C57BL/6 mice	mice	5w	M	PE	10–150 µm	Micro	6μg/d	Class 1	35d	Class 2	Gut system	gut microbiota	β diversity index	Y	oral gavage
Polyethylene microplastics affect the distribution of gut microbiota and inflammation development in mice	China	Li B.	2020	C57BL/6 mice	mice	5w	M	PE	10–150 µm	Micro	6μg/d	Class 1	35d	Class 2	Gut system	gut microbiota	Bacteroidetes and Firmicutes	N	oral gavage
Polyethylene microplastics affect the distribution of gut microbiota and inflammation development in mice	China	Li B.	2020	C57BL/6 mice	mice	5w	M	PE	10–150 µm	Micro	6μg/d	Class 1	35d	Class 2	Gut system	gut microbiota	Melainabacteria	Y	oral gavage
Polyethylene microplastics affect the distribution of gut microbiota and inflammation development in mice	China	Li B.	2020	C57BL/6 mice	mice	5w	M	PE	10–150 µm	Micro	6μg/d	Class 1	35d	Class 2	Immune system	Inflammatory cytokine level	IL-1α	Y	oral gavage
Polyethylene microplastics affect the distribution of gut microbiota and inflammation development in mice	China	Li B.	2020	C57BL/6 mice	mice	5w	M	PE	10–150 µm	Micro	6μg/d	Class 1	35d	Class 2	Immune system	Inflammatory cytokine level	G-CSF	N	oral gavage
Polyethylene microplastics affect the distribution of gut microbiota and inflammation development in mice	China	Li B.	2020	C57BL/6 mice	mice	5w	M	PE	10–150 µm	Micro	6μg/d	Class 1	35d	Class 2	Immune system	Inflammatory cytokine level	IL-2 / IL-6	Y	oral gavage
Polyethylene microplastics affect the distribution of gut microbiota and inflammation development in mice	China	Li B.	2020	C57BL/6 mice	mice	5w	M	PE	10–150 µm	Micro	6μg/d	Class 1	35d	Class 2	Immune system	Inflammatory cytokine level	IL-5 / IL-9	N	oral gavage
Polyethylene microplastics affect the distribution of gut microbiota and inflammation development in mice	China	Li B.	2020	C57BL/6 mice	mice	5w	M	PE	10–150 µm	Micro	6μg/d	Class 1	35d	Class 2	Gut system	digestive tract histopathology	histological scores of colon and duodenum	N	oral gavage
Polyethylene microplastics affect the distribution of gut microbiota and inflammation development in mice	China	Li B.	2020	C57BL/6 mice	mice	5w	M	PE	10–150 µm	Micro	60μg/d	Class 1	35d	Class 2	Gut system	gut microbiota	bacterial abundance	N	oral gavage
Polyethylene microplastics affect the distribution of gut microbiota and inflammation development in mice	China	Li B.	2020	C57BL/6 mice	mice	5w	M	PE	10–150 µm	Micro	60μg/d	Class 1	35d	Class 2	Gut system	gut microbiota	β diversity index	N	oral gavage
Polyethylene microplastics affect the distribution of gut microbiota and inflammation development in mice	China	Li B.	2020	C57BL/6 mice	mice	5w	M	PE	10–150 µm	Micro	60μg/d	Class 1	35d	Class 2	Gut system	gut microbiota	Bacteroidetes and Firmicutes	Y	oral gavage
Polyethylene microplastics affect the distribution of gut microbiota and inflammation development in mice	China	Li B.	2020	C57BL/6 mice	mice	5w	M	PE	10–150 µm	Micro	60μg/d	Class 1	35d	Class 2	Gut system	gut microbiota	Melainabacteria	Y	oral gavage
Polyethylene microplastics affect the distribution of gut microbiota and inflammation development in mice	China	Li B.	2020	C57BL/6 mice	mice	5w	M	PE	10–150 µm	Micro	60μg/d	Class 1	35d	Class 2	Immune system	Inflammatory cytokine level	IL-1α	Y	oral gavage
Polyethylene microplastics affect the distribution of gut microbiota and inflammation development in mice	China	Li B.	2020	C57BL/6 mice	mice	5w	M	PE	10–150 µm	Micro	60μg/d	Class 1	35d	Class 2	Immune system	Inflammatory cytokine level	G-CSF	Y	oral gavage
Polyethylene microplastics affect the distribution of gut microbiota and inflammation development in mice	China	Li B.	2020	C57BL/6 mice	mice	5w	M	PE	10–150 µm	Micro	60μg/d	Class 1	35d	Class 2	Immune system	Inflammatory cytokine level	IL-2 / IL-6	N	oral gavage
Polyethylene microplastics affect the distribution of gut microbiota and inflammation development in mice	China	Li B.	2020	C57BL/6 mice	mice	5w	M	PE	10–150 µm	Micro	60μg/d	Class 1	35d	Class 2	Immune system	Inflammatory cytokine level	IL-5 / IL-9	N	oral gavage
Polyethylene microplastics affect the distribution of gut microbiota and inflammation development in mice	China	Li B.	2020	C57BL/6 mice	mice	5w	M	PE	10–150 µm	Micro	60μg/d	Class 1	35d	Class 2	Gut system	digestive tract histopathology	histological scores of colon and duodenum	N	oral gavage
Polyethylene microplastics affect the distribution of gut microbiota and inflammation development in mice	China	Li B.	2020	C57BL/6 mice	mice	5w	M	PE	10–150 µm	Micro	600μg/d	Class 2	35d	Class 2	Gut system	gut microbiota	bacterial abundance	Y	oral gavage
Polyethylene microplastics affect the distribution of gut microbiota and inflammation development in mice	China	Li B.	2020	C57BL/6 mice	mice	5w	M	PE	10–150 µm	Micro	600μg/d	Class 2	35d	Class 2	Gut system	gut microbiota	β diversity index	Y	oral gavage
Polyethylene microplastics affect the distribution of gut microbiota and inflammation development in mice	China	Li B.	2020	C57BL/6 mice	mice	5w	M	PE	10–150 µm	Micro	600μg/d	Class 2	35d	Class 2	Gut system	gut microbiota	Bacteroidetes and Firmicutes	Y	oral gavage
Polyethylene microplastics affect the distribution of gut microbiota and inflammation development in mice	China	Li B.	2020	C57BL/6 mice	mice	5w	M	PE	10–150 µm	Micro	600μg/d	Class 2	35d	Class 2	Gut system	gut microbiota	Melainabacteria	Y	oral gavage
Polyethylene microplastics affect the distribution of gut microbiota and inflammation development in mice	China	Li B.	2020	C57BL/6 mice	mice	5w	M	PE	10–150 µm	Micro	600μg/d	Class 2	35d	Class 2	Immune system	Inflammatory cytokine level	IL-1α	Y	oral gavage
Polyethylene microplastics affect the distribution of gut microbiota and inflammation development in mice	China	Li B.	2020	C57BL/6 mice	mice	5w	M	PE	10–150 µm	Micro	600μg/d	Class 2	35d	Class 2	Immune system	Inflammatory cytokine level	G-CSF	Y	oral gavage
Polyethylene microplastics affect the distribution of gut microbiota and inflammation development in mice	China	Li B.	2020	C57BL/6 mice	mice	5w	M	PE	10–150 µm	Micro	600μg/d	Class 2	35d	Class 2	Immune system	Inflammatory cytokine level	IL-2 / IL-6	N	oral gavage
Polyethylene microplastics affect the distribution of gut microbiota and inflammation development in mice	China	Li B.	2020	C57BL/6 mice	mice	5w	M	PE	10–150 µm	Micro	600μg/d	Class 2	35d	Class 2	Immune system	Inflammatory cytokine level	IL-5 / IL-9	Y	oral gavage
Polyethylene microplastics affect the distribution of gut microbiota and inflammation development in mice	China	Li B.	2020	C57BL/6 mice	mice	5w	M	PE	10–150 µm	Micro	600μg/d	Class 2	35d	Class 2	Gut system	digestive tract histopathology	histological scores of colon and duodenum	Y	oral gavage
Polystyrene bead ingestion promotes adiposity and cardiometabolic disease in mice	USA	Zhao J.	2022	C57BL/6 mice	mice	12w	M	PS	0.5μm	Nano	0.1mg/L/d	Class 3	84d	Class 2	Fitness	growth	change in weight	N	oral gavage
Polystyrene bead ingestion promotes adiposity and cardiometabolic disease in mice	USA	Zhao J.	2022	C57BL/6 mice	mice	12w	M	PS	0.5μm	Nano	0.1mg/L/d	Class 3	84d	Class 2	Metabolism	carbohydrate metabolism	glucose	N	oral gavage
Polystyrene bead ingestion promotes adiposity and cardiometabolic disease in mice	USA	Zhao J.	2022	C57BL/6 mice	mice	12w	M	PS	0.5μm	Nano	0.1mg/L/d	Class 3	84d	Class 2	Metabolism	carbohydrate metabolism	insulin tolerance test	N	oral gavage
Polystyrene bead ingestion promotes adiposity and cardiometabolic disease in mice	USA	Zhao J.	2022	C57BL/6 mice	mice	12w	M	PS	0.5μm	Nano	0.1mg/L/d	Class 3	84d	Class 2	Metabolism	carbohydrate metabolism	Fasting plasma insulin levels	N	oral gavage
Polystyrene bead ingestion promotes adiposity and cardiometabolic disease in mice	USA	Zhao J.	2022	C57BL/6 mice	mice	12w	M	PS	0.5μm	Nano	0.1mg/L/d	Class 3	84d	Class 2	Hematopoietic system	hematopoiesis	complete blood cell counts	N	oral gavage
Polystyrene bead ingestion promotes adiposity and cardiometabolic disease in mice	USA	Zhao J.	2022	C57BL/6 mice	mice	12w	M	PS	0.5μm	Nano	0.1mg/L/d	Class 3	84d	Class 2	Gut system	gut microbiota	β-diversity	Y	oral gavage
Polystyrene bead ingestion promotes adiposity and cardiometabolic disease in mice	USA	Zhao J.	2022	C57BL/6 mice	mice	12w	M	PS	0.5μm	Nano	0.1mg/L/d	Class 3	84d	Class 2	Gut system	gut microbiota	Firmicutes	Y	oral gavage
Polystyrene bead ingestion promotes adiposity and cardiometabolic disease in mice	USA	Zhao J.	2022	C57BL/6 mice	mice	12w	M	PS	0.5μm	Nano	1mg/L/d	Class 4	84d	Class 2	Fitness	growth	change in weight	Y	oral gavage
Polystyrene bead ingestion promotes adiposity and cardiometabolic disease in mice	USA	Zhao J.	2022	C57BL/6 mice	mice	12w	M	PS	0.5μm	Nano	1mg/L/d	Class 4	84d	Class 2	Metabolism	carbohydrate metabolism	glucose	Y	oral gavage
Polystyrene bead ingestion promotes adiposity and cardiometabolic disease in mice	USA	Zhao J.	2022	C57BL/6 mice	mice	12w	M	PS	0.5μm	Nano	1mg/L/d	Class 4	84d	Class 2	Metabolism	carbohydrate metabolism	insulin tolerance test	N	oral gavage
Polystyrene bead ingestion promotes adiposity and cardiometabolic disease in mice	USA	Zhao J.	2022	C57BL/6 mice	mice	12w	M	PS	0.5μm	Nano	1mg/L/d	Class 4	84d	Class 2	Metabolism	carbohydrate metabolism	Fasting plasma insulin levels	Y	oral gavage
Polystyrene bead ingestion promotes adiposity and cardiometabolic disease in mice	USA	Zhao J.	2022	C57BL/6 mice	mice	12w	M	PS	0.5μm	Nano	1mg/L/d	Class 4	84d	Class 2	Hematopoietic system	hematopoiesis	complete blood cell counts	N	oral gavage
Polystyrene bead ingestion promotes adiposity and cardiometabolic disease in mice	USA	Zhao J.	2022	C57BL/6 mice	mice	12w	M	PS	0.5μm	Nano	1mg/L/d	Class 4	84d	Class 2	Gut system	gut microbiota	β-diversity	Y	oral gavage
Polystyrene bead ingestion promotes adiposity and cardiometabolic disease in mice	USA	Zhao J.	2022	C57BL/6 mice	mice	12w	M	PS	0.5μm	Nano	1mg/L/d	Class 4	84d	Class 2	Gut system	gut microbiota	Firmicutes	Y	oral gavage
Polystyrene bead ingestion promotes adiposity and cardiometabolic disease in mice	USA	Zhao J.	2022	C57BL/6 mice	mice	12w	M	PS	5μm	Micro	0.1mg/L/d	Class 3	84d	Class 2	Fitness	growth	change in weight	N	oral gavage
Polystyrene bead ingestion promotes adiposity and cardiometabolic disease in mice	USA	Zhao J.	2022	C57BL/6 mice	mice	12w	M	PS	5μm	Micro	0.1mg/L/d	Class 3	84d	Class 2	Metabolism	carbohydrate metabolism	glucose	N	oral gavage
Polystyrene bead ingestion promotes adiposity and cardiometabolic disease in mice	USA	Zhao J.	2022	C57BL/6 mice	mice	12w	M	PS	5μm	Micro	0.1mg/L/d	Class 3	84d	Class 2	Metabolism	carbohydrate metabolism	insulin tolerance test	N	oral gavage
Polystyrene bead ingestion promotes adiposity and cardiometabolic disease in mice	USA	Zhao J.	2022	C57BL/6 mice	mice	12w	M	PS	5μm	Micro	0.1mg/L/d	Class 3	84d	Class 2	Metabolism	carbohydrate metabolism	Fasting plasma insulin levels	N	oral gavage
Polystyrene bead ingestion promotes adiposity and cardiometabolic disease in mice	USA	Zhao J.	2022	C57BL/6 mice	mice	12w	M	PS	5μm	Micro	0.1mg/L/d	Class 3	84d	Class 2	Hematopoietic system	hematopoiesis	complete blood cell counts	N	oral gavage
Polystyrene bead ingestion promotes adiposity and cardiometabolic disease in mice	USA	Zhao J.	2022	C57BL/6 mice	mice	12w	M	PS	5μm	Micro	0.1mg/L/d	Class 3	84d	Class 2	Gut system	gut microbiota	β-diversity	Y	oral gavage
Polystyrene bead ingestion promotes adiposity and cardiometabolic disease in mice	USA	Zhao J.	2022	C57BL/6 mice	mice	12w	M	PS	5μm	Micro	0.1mg/L/d	Class 3	84d	Class 2	Gut system	gut microbiota	Firmicutes	Y	oral gavage
Polystyrene bead ingestion promotes adiposity and cardiometabolic disease in mice	USA	Zhao J.	2022	C57BL/6 mice	mice	12w	M	PS	5μm	Micro	1mg/L/d	Class 4	84d	Class 2	Fitness	growth	change in weight	Y	oral gavage
Polystyrene bead ingestion promotes adiposity and cardiometabolic disease in mice	USA	Zhao J.	2022	C57BL/6 mice	mice	12w	M	PS	5μm	Micro	1mg/L/d	Class 4	84d	Class 2	Metabolism	carbohydrate metabolism	glucose	N	oral gavage
Polystyrene bead ingestion promotes adiposity and cardiometabolic disease in mice	USA	Zhao J.	2022	C57BL/6 mice	mice	12w	M	PS	5μm	Micro	1mg/L/d	Class 4	84d	Class 2	Metabolism	carbohydrate metabolism	insulin tolerance test	N	oral gavage
Polystyrene bead ingestion promotes adiposity and cardiometabolic disease in mice	USA	Zhao J.	2022	C57BL/6 mice	mice	12w	M	PS	5μm	Micro	1mg/L/d	Class 4	84d	Class 2	Metabolism	carbohydrate metabolism	Fasting plasma insulin levels	N	oral gavage
Polystyrene bead ingestion promotes adiposity and cardiometabolic disease in mice	USA	Zhao J.	2022	C57BL/6 mice	mice	12w	M	PS	5μm	Micro	1mg/L/d	Class 4	84d	Class 2	Hematopoietic system	hematopoiesis	complete blood cell counts	N	oral gavage
Polystyrene bead ingestion promotes adiposity and cardiometabolic disease in mice	USA	Zhao J.	2022	C57BL/6 mice	mice	12w	M	PS	5μm	Micro	1mg/L/d	Class 4	84d	Class 2	Gut system	gut microbiota	β-diversity	Y	oral gavage
Polystyrene bead ingestion promotes adiposity and cardiometabolic disease in mice	USA	Zhao J.	2022	C57BL/6 mice	mice	12w	M	PS	5μm	Micro	1mg/L/d	Class 4	84d	Class 2	Gut system	gut microbiota	Firmicutes	Y	oral gavage
Polystyrene micro-/nanoplastics induced hematopoietic damages via the crosstalk of gut microbiota, metabolites, and cytokines	China	Jing J.	2022	C57BL/6 mice	mice	4w	M	PS	10 μm	Micro	60μg/d	Class 1	42d	Class 2	Fitness	growth	change in weight	N	oral gavage
Polystyrene micro-/nanoplastics induced hematopoietic damages via the crosstalk of gut microbiota, metabolites, and cytokines	China	Jing J.	2022	C57BL/6 mice	mice	4w	M	PS	10 μm	Micro	60μg/d	Class 1	42d	Class 2	Fitness	growth	relative spleen weights	Y	oral gavage
Polystyrene micro-/nanoplastics induced hematopoietic damages via the crosstalk of gut microbiota, metabolites, and cytokines	China	Jing J.	2022	C57BL/6 mice	mice	4w	M	PS	10 μm	Micro	60μg/d	Class 1	42d	Class 2	Hematopoietic system	hematopoiesis	BFU-E	N	oral gavage
Polystyrene micro-/nanoplastics induced hematopoietic damages via the crosstalk of gut microbiota, metabolites, and cytokines	China	Jing J.	2022	C57BL/6 mice	mice	4w	M	PS	10 μm	Micro	60μg/d	Class 1	42d	Class 2	Hematopoietic system	hematopoiesis	CFU-GM	Y	oral gavage
Polystyrene micro-/nanoplastics induced hematopoietic damages via the crosstalk of gut microbiota, metabolites, and cytokines	China	Jing J.	2022	C57BL/6 mice	mice	4w	M	PS	10 μm	Micro	60μg/d	Class 1	42d	Class 2	Hematopoietic system	hematopoiesis	CFU-GEMM	N	oral gavage
Polystyrene micro-/nanoplastics induced hematopoietic damages via the crosstalk of gut microbiota, metabolites, and cytokines	China	Jing J.	2022	C57BL/6 mice	mice	4w	M	PS	10 μm	Micro	60μg/d	Class 1	42d	Class 2	Hematopoietic system	hematopoiesis	LSK	Y	oral gavage
Polystyrene micro-/nanoplastics induced hematopoietic damages via the crosstalk of gut microbiota, metabolites, and cytokines	China	Jing J.	2022	C57BL/6 mice	mice	4w	M	PS	10 μm	Micro	60μg/d	Class 1	42d	Class 2	Hematopoietic system	hematopoiesis	LT-HSC	Y	oral gavage
Polystyrene micro-/nanoplastics induced hematopoietic damages via the crosstalk of gut microbiota, metabolites, and cytokines	China	Jing J.	2022	C57BL/6 mice	mice	4w	M	PS	10 μm	Micro	60μg/d	Class 1	42d	Class 2	Hematopoietic system	hematopoiesis	ST-HSC	N	oral gavage
Polystyrene micro-/nanoplastics induced hematopoietic damages via the crosstalk of gut microbiota, metabolites, and cytokines	China	Jing J.	2022	C57BL/6 mice	mice	4w	M	PS	10 μm	Micro	60μg/d	Class 1	42d	Class 2	Hematopoietic system	hematopoiesis	MPP	Y	oral gavage
Polystyrene micro-/nanoplastics induced hematopoietic damages via the crosstalk of gut microbiota, metabolites, and cytokines	China	Jing J.	2022	C57BL/6 mice	mice	4w	M	PS	10 μm	Micro	60μg/d	Class 1	42d	Class 2	Gut system	gut microbiota	β-diversity	N	oral gavage
Polystyrene micro-/nanoplastics induced hematopoietic damages via the crosstalk of gut microbiota, metabolites, and cytokines	China	Jing J.	2022	C57BL/6 mice	mice	4w	M	PS	10 μm	Micro	60μg/d	Class 1	42d	Class 2	Immune system	Inflammatory cytokine level	IL-10	Y	oral gavage
Polystyrene micro-/nanoplastics induced hematopoietic damages via the crosstalk of gut microbiota, metabolites, and cytokines	China	Jing J.	2022	C57BL/6 mice	mice	4w	M	PS	10 μm	Micro	60μg/d	Class 1	42d	Class 2	Immune system	Inflammatory cytokine level	IL-12p40	Y	oral gavage
Polystyrene micro-/nanoplastics induced hematopoietic damages via the crosstalk of gut microbiota, metabolites, and cytokines	China	Jing J.	2022	C57BL/6 mice	mice	4w	M	PS	10 μm	Micro	60μg/d	Class 1	42d	Class 2	Immune system	Inflammatory cytokine level	IL-17A	N	oral gavage
Polystyrene micro-/nanoplastics induced hematopoietic damages via the crosstalk of gut microbiota, metabolites, and cytokines	China	Jing J.	2022	C57BL/6 mice	mice	4w	M	PS	10 μm	Micro	60μg/d	Class 1	42d	Class 2	Immune system	Inflammatory cytokine level	Eotaxin	Y	oral gavage
Polystyrene micro-/nanoplastics induced hematopoietic damages via the crosstalk of gut microbiota, metabolites, and cytokines	China	Jing J.	2022	C57BL/6 mice	mice	4w	M	PS	10 μm	Micro	60μg/d	Class 1	42d	Class 2	Immune system	Inflammatory cytokine level	MIP- 1beta	Y	oral gavage
Polystyrene micro-/nanoplastics induced hematopoietic damages via the crosstalk of gut microbiota, metabolites, and cytokines	China	Jing J.	2022	C57BL/6 mice	mice	4w	M	PS	10 μm	Micro	60μg/d	Class 1	42d	Class 2	Immune system	Inflammatory cytokine level	IL-12p70	N	oral gavage
Polystyrene micro-/nanoplastics induced hematopoietic damages via the crosstalk of gut microbiota, metabolites, and cytokines	China	Jing J.	2022	C57BL/6 mice	mice	4w	M	PS	5 μm	Micro	60μg/d	Class 1	42d	Class 2	Fitness	growth	change in weight	N	oral gavage
Polystyrene micro-/nanoplastics induced hematopoietic damages via the crosstalk of gut microbiota, metabolites, and cytokines	China	Jing J.	2022	C57BL/6 mice	mice	4w	M	PS	5 μm	Micro	60μg/d	Class 1	42d	Class 2	Fitness	growth	relative spleen weights	Y	oral gavage
Polystyrene micro-/nanoplastics induced hematopoietic damages via the crosstalk of gut microbiota, metabolites, and cytokines	China	Jing J.	2022	C57BL/6 mice	mice	4w	M	PS	5 μm	Micro	60μg/d	Class 1	42d	Class 2	Hematopoietic system	hematopoiesis	BFU-E	N	oral gavage
Polystyrene micro-/nanoplastics induced hematopoietic damages via the crosstalk of gut microbiota, metabolites, and cytokines	China	Jing J.	2022	C57BL/6 mice	mice	4w	M	PS	5 μm	Micro	60μg/d	Class 1	42d	Class 2	Hematopoietic system	hematopoiesis	CFU-GM	Y	oral gavage
Polystyrene micro-/nanoplastics induced hematopoietic damages via the crosstalk of gut microbiota, metabolites, and cytokines	China	Jing J.	2022	C57BL/6 mice	mice	4w	M	PS	5 μm	Micro	60μg/d	Class 1	42d	Class 2	Hematopoietic system	hematopoiesis	CFU-GEMM	N	oral gavage
Polystyrene micro-/nanoplastics induced hematopoietic damages via the crosstalk of gut microbiota, metabolites, and cytokines	China	Jing J.	2022	C57BL/6 mice	mice	4w	M	PS	5 μm	Micro	60μg/d	Class 1	42d	Class 2	Hematopoietic system	hematopoiesis	LSK	Y	oral gavage
Polystyrene micro-/nanoplastics induced hematopoietic damages via the crosstalk of gut microbiota, metabolites, and cytokines	China	Jing J.	2022	C57BL/6 mice	mice	4w	M	PS	5 μm	Micro	60μg/d	Class 1	42d	Class 2	Hematopoietic system	hematopoiesis	LT-HSC	N	oral gavage
Polystyrene micro-/nanoplastics induced hematopoietic damages via the crosstalk of gut microbiota, metabolites, and cytokines	China	Jing J.	2022	C57BL/6 mice	mice	4w	M	PS	5 μm	Micro	60μg/d	Class 1	42d	Class 2	Hematopoietic system	hematopoiesis	ST-HSC	N	oral gavage
Polystyrene micro-/nanoplastics induced hematopoietic damages via the crosstalk of gut microbiota, metabolites, and cytokines	China	Jing J.	2022	C57BL/6 mice	mice	4w	M	PS	5 μm	Micro	60μg/d	Class 1	42d	Class 2	Hematopoietic system	hematopoiesis	MPP	Y	oral gavage
Polystyrene micro-/nanoplastics induced hematopoietic damages via the crosstalk of gut microbiota, metabolites, and cytokines	China	Jing J.	2022	C57BL/6 mice	mice	4w	M	PS	5 μm	Micro	60μg/d	Class 1	42d	Class 2	Gut system	gut microbiota	β-diversity	N	oral gavage
Polystyrene micro-/nanoplastics induced hematopoietic damages via the crosstalk of gut microbiota, metabolites, and cytokines	China	Jing J.	2022	C57BL/6 mice	mice	4w	M	PS	5 μm	Micro	60μg/d	Class 1	42d	Class 2	Immune system	Inflammatory cytokine level	IL-10	Y	oral gavage
Polystyrene micro-/nanoplastics induced hematopoietic damages via the crosstalk of gut microbiota, metabolites, and cytokines	China	Jing J.	2022	C57BL/6 mice	mice	4w	M	PS	5 μm	Micro	60μg/d	Class 1	42d	Class 2	Immune system	Inflammatory cytokine level	IL-12p40	Y	oral gavage
Polystyrene micro-/nanoplastics induced hematopoietic damages via the crosstalk of gut microbiota, metabolites, and cytokines	China	Jing J.	2022	C57BL/6 mice	mice	4w	M	PS	5 μm	Micro	60μg/d	Class 1	42d	Class 2	Immune system	Inflammatory cytokine level	IL-17A	Y	oral gavage
Polystyrene micro-/nanoplastics induced hematopoietic damages via the crosstalk of gut microbiota, metabolites, and cytokines	China	Jing J.	2022	C57BL/6 mice	mice	4w	M	PS	5 μm	Micro	60μg/d	Class 1	42d	Class 2	Immune system	Inflammatory cytokine level	Eotaxin	N	oral gavage
Polystyrene micro-/nanoplastics induced hematopoietic damages via the crosstalk of gut microbiota, metabolites, and cytokines	China	Jing J.	2022	C57BL/6 mice	mice	4w	M	PS	5 μm	Micro	60μg/d	Class 1	42d	Class 2	Immune system	Inflammatory cytokine level	MIP- 1beta	N	oral gavage
Polystyrene micro-/nanoplastics induced hematopoietic damages via the crosstalk of gut microbiota, metabolites, and cytokines	China	Jing J.	2022	C57BL/6 mice	mice	4w	M	PS	5 μm	Micro	60μg/d	Class 1	42d	Class 2	Immune system	Inflammatory cytokine level	IL-12p70	N	oral gavage
Polystyrene micro-/nanoplastics induced hematopoietic damages via the crosstalk of gut microbiota, metabolites, and cytokines	China	Jing J.	2022	C57BL/6 mice	mice	4w	M	PS	80 nm	Nano	60μg/d	Class 1	42d	Class 2	Fitness	growth	change in weight	N	oral gavage
Polystyrene micro-/nanoplastics induced hematopoietic damages via the crosstalk of gut microbiota, metabolites, and cytokines	China	Jing J.	2022	C57BL/6 mice	mice	4w	M	PS	80 nm	Nano	60μg/d	Class 1	42d	Class 2	Fitness	growth	relative spleen weights	N	oral gavage
Polystyrene micro-/nanoplastics induced hematopoietic damages via the crosstalk of gut microbiota, metabolites, and cytokines	China	Jing J.	2022	C57BL/6 mice	mice	4w	M	PS	80 nm	Nano	60μg/d	Class 1	42d	Class 2	Hematopoietic system	hematopoiesis	BFU-E	N	oral gavage
Polystyrene micro-/nanoplastics induced hematopoietic damages via the crosstalk of gut microbiota, metabolites, and cytokines	China	Jing J.	2022	C57BL/6 mice	mice	4w	M	PS	80 nm	Nano	60μg/d	Class 1	42d	Class 2	Hematopoietic system	hematopoiesis	CFU-GM	Y	oral gavage
Polystyrene micro-/nanoplastics induced hematopoietic damages via the crosstalk of gut microbiota, metabolites, and cytokines	China	Jing J.	2022	C57BL/6 mice	mice	4w	M	PS	80 nm	Nano	60μg/d	Class 1	42d	Class 2	Hematopoietic system	hematopoiesis	CFU-GEMM	N	oral gavage
Polystyrene micro-/nanoplastics induced hematopoietic damages via the crosstalk of gut microbiota, metabolites, and cytokines	China	Jing J.	2022	C57BL/6 mice	mice	4w	M	PS	80 nm	Nano	60μg/d	Class 1	42d	Class 2	Hematopoietic system	hematopoiesis	LSK	Y	oral gavage
Polystyrene micro-/nanoplastics induced hematopoietic damages via the crosstalk of gut microbiota, metabolites, and cytokines	China	Jing J.	2022	C57BL/6 mice	mice	4w	M	PS	80 nm	Nano	60μg/d	Class 1	42d	Class 2	Hematopoietic system	hematopoiesis	LT-HSC	Y	oral gavage
Polystyrene micro-/nanoplastics induced hematopoietic damages via the crosstalk of gut microbiota, metabolites, and cytokines	China	Jing J.	2022	C57BL/6 mice	mice	4w	M	PS	80 nm	Nano	60μg/d	Class 1	42d	Class 2	Hematopoietic system	hematopoiesis	ST-HSC	Y	oral gavage
Polystyrene micro-/nanoplastics induced hematopoietic damages via the crosstalk of gut microbiota, metabolites, and cytokines	China	Jing J.	2022	C57BL/6 mice	mice	4w	M	PS	80 nm	Nano	60μg/d	Class 1	42d	Class 2	Hematopoietic system	hematopoiesis	MPP	Y	oral gavage
Polystyrene micro-/nanoplastics induced hematopoietic damages via the crosstalk of gut microbiota, metabolites, and cytokines	China	Jing J.	2022	C57BL/6 mice	mice	4w	M	PS	80 nm	Nano	60μg/d	Class 1	42d	Class 2	Gut system	gut microbiota	β-diversity	N	oral gavage
Polystyrene micro-/nanoplastics induced hematopoietic damages via the crosstalk of gut microbiota, metabolites, and cytokines	China	Jing J.	2022	C57BL/6 mice	mice	4w	M	PS	80 nm	Nano	60μg/d	Class 1	42d	Class 2	Immune system	Inflammatory cytokine level	IL-10	Y	oral gavage
Polystyrene micro-/nanoplastics induced hematopoietic damages via the crosstalk of gut microbiota, metabolites, and cytokines	China	Jing J.	2022	C57BL/6 mice	mice	4w	M	PS	80 nm	Nano	60μg/d	Class 1	42d	Class 2	Immune system	Inflammatory cytokine level	IL-12p40	Y	oral gavage
Polystyrene micro-/nanoplastics induced hematopoietic damages via the crosstalk of gut microbiota, metabolites, and cytokines	China	Jing J.	2022	C57BL/6 mice	mice	4w	M	PS	80 nm	Nano	60μg/d	Class 1	42d	Class 2	Immune system	Inflammatory cytokine level	IL-17A	Y	oral gavage
Polystyrene micro-/nanoplastics induced hematopoietic damages via the crosstalk of gut microbiota, metabolites, and cytokines	China	Jing J.	2022	C57BL/6 mice	mice	4w	M	PS	80 nm	Nano	60μg/d	Class 1	42d	Class 2	Immune system	Inflammatory cytokine level	Eotaxin	Y	oral gavage
Polystyrene micro-/nanoplastics induced hematopoietic damages via the crosstalk of gut microbiota, metabolites, and cytokines	China	Jing J.	2022	C57BL/6 mice	mice	4w	M	PS	80 nm	Nano	60μg/d	Class 1	42d	Class 2	Immune system	Inflammatory cytokine level	MIP- 1beta	Y	oral gavage
Polystyrene micro-/nanoplastics induced hematopoietic damages via the crosstalk of gut microbiota, metabolites, and cytokines	China	Jing J.	2022	C57BL/6 mice	mice	4w	M	PS	80 nm	Nano	60μg/d	Class 1	42d	Class 2	Immune system	Inflammatory cytokine level	IL-12p70	Y	oral gavage
Polystyrene microplastics cause cardiac fibrosis by activating Wnt/β-catenin signaling pathway and promoting cardiomyocyte apoptosis in rats	China	Li Z.	2020	Wistar rat	rat	6W	M	PS	0.5μm	Nano	0.5mg/L/d	Class 3	90d	Class 3	Visceral organ injury	organ histopathology	heart	N	drinking
Polystyrene microplastics cause cardiac fibrosis by activating Wnt/β-catenin signaling pathway and promoting cardiomyocyte apoptosis in rats	China	Li Z.	2020	Wistar rat	rat	6W	M	PS	0.5μm	Nano	0.5mg/L/d	Class 3	90d	Class 3	Metabolism	oxidative stress	MDA	N	drinking
Polystyrene microplastics cause cardiac fibrosis by activating Wnt/β-catenin signaling pathway and promoting cardiomyocyte apoptosis in rats	China	Li Z.	2020	Wistar rat	rat	6W	M	PS	0.5μm	Nano	0.5mg/L/d	Class 3	90d	Class 3	Metabolism	oxidative stress	SOD	N	drinking
Polystyrene microplastics cause cardiac fibrosis by activating Wnt/β-catenin signaling pathway and promoting cardiomyocyte apoptosis in rats	China	Li Z.	2020	Wistar rat	rat	6W	M	PS	0.5μm	Nano	0.5mg/L/d	Class 3	90d	Class 3	Metabolism	oxidative stress	GSH-PX	N	drinking
Polystyrene microplastics cause cardiac fibrosis by activating Wnt/β-catenin signaling pathway and promoting cardiomyocyte apoptosis in rats	China	Li Z.	2020	Wistar rat	rat	6W	M	PS	0.5μm	Nano	0.5mg/L/d	Class 3	90d	Class 3	Metabolism	oxidative stress	CAT	N	drinking
Polystyrene microplastics cause cardiac fibrosis by activating Wnt/β-catenin signaling pathway and promoting cardiomyocyte apoptosis in rats	China	Li Z.	2020	Wistar rat	rat	6W	M	PS	0.5μm	Nano	0.5mg/L/d	Class 3	90d	Class 3	Visceral organ injury	organ histopathology	collagen fiber expressions	N	drinking
Polystyrene microplastics cause cardiac fibrosis by activating Wnt/β-catenin signaling pathway and promoting cardiomyocyte apoptosis in rats	China	Li Z.	2020	Wistar rat	rat	6W	M	PS	0.5μm	Nano	0.5mg/L/d	Class 3	90d	Class 3	Visceral organ injury	organ histopathology	fibronectin expressions	N	drinking
Polystyrene microplastics cause cardiac fibrosis by activating Wnt/β-catenin signaling pathway and promoting cardiomyocyte apoptosis in rats	China	Li Z.	2020	Wistar rat	rat	6W	M	PS	0.5μm	Nano	0.5mg/L/d	Class 3	90d	Class 3	Visceral organ injury	organ histopathology	expressions of Bax	N	drinking
Polystyrene microplastics cause cardiac fibrosis by activating Wnt/β-catenin signaling pathway and promoting cardiomyocyte apoptosis in rats	China	Li Z.	2020	Wistar rat	rat	6W	M	PS	0.5μm	Nano	0.5mg/L/d	Class 3	90d	Class 3	Visceral organ injury	organ histopathology	expressions of Bcl-2	N	drinking
Polystyrene microplastics cause cardiac fibrosis by activating Wnt/β-catenin signaling pathway and promoting cardiomyocyte apoptosis in rats	China	Li Z.	2020	Wistar rat	rat	6W	M	PS	0.5μm	Nano	5mg/L/d	Class 4	90d	Class 3	Visceral organ injury	organ histopathology	Histopathology	Y	drinking
Polystyrene microplastics cause cardiac fibrosis by activating Wnt/β-catenin signaling pathway and promoting cardiomyocyte apoptosis in rats	China	Li Z.	2020	Wistar rat	rat	6W	M	PS	0.5μm	Nano	5mg/L/d	Class 4	90d	Class 3	Metabolism	oxidative stress	MDA	Y	drinking
Polystyrene microplastics cause cardiac fibrosis by activating Wnt/β-catenin signaling pathway and promoting cardiomyocyte apoptosis in rats	China	Li Z.	2020	Wistar rat	rat	6W	M	PS	0.5μm	Nano	5mg/L/d	Class 4	90d	Class 3	Metabolism	oxidative stress	SOD	Y	drinking
Polystyrene microplastics cause cardiac fibrosis by activating Wnt/β-catenin signaling pathway and promoting cardiomyocyte apoptosis in rats	China	Li Z.	2020	Wistar rat	rat	6W	M	PS	0.5μm	Nano	5mg/L/d	Class 4	90d	Class 3	Metabolism	oxidative stress	GSH-PX	Y	drinking
Polystyrene microplastics cause cardiac fibrosis by activating Wnt/β-catenin signaling pathway and promoting cardiomyocyte apoptosis in rats	China	Li Z.	2020	Wistar rat	rat	6W	M	PS	0.5μm	Nano	5mg/L/d	Class 4	90d	Class 3	Metabolism	oxidative stress	CAT	Y	drinking
Polystyrene microplastics cause cardiac fibrosis by activating Wnt/β-catenin signaling pathway and promoting cardiomyocyte apoptosis in rats	China	Li Z.	2020	Wistar rat	rat	6W	M	PS	0.5μm	Nano	5mg/L/d	Class 4	90d	Class 3	Visceral organ injury	organ histopathology	collagen fiber expressions	N	drinking
Polystyrene microplastics cause cardiac fibrosis by activating Wnt/β-catenin signaling pathway and promoting cardiomyocyte apoptosis in rats	China	Li Z.	2020	Wistar rat	rat	6W	M	PS	0.5μm	Nano	5mg/L/d	Class 4	90d	Class 3	Visceral organ injury	organ histopathology	fibronectin expressions	Y	drinking
Polystyrene microplastics cause cardiac fibrosis by activating Wnt/β-catenin signaling pathway and promoting cardiomyocyte apoptosis in rats	China	Li Z.	2020	Wistar rat	rat	6W	M	PS	0.5μm	Nano	5mg/L/d	Class 4	90d	Class 3	Visceral organ injury	organ histopathology	expressions of Bax	Y	drinking
Polystyrene microplastics cause cardiac fibrosis by activating Wnt/β-catenin signaling pathway and promoting cardiomyocyte apoptosis in rats	China	Li Z.	2020	Wistar rat	rat	6W	M	PS	0.5μm	Nano	5mg/L/d	Class 4	90d	Class 3	Visceral organ injury	organ histopathology	expressions of Bcl-2	N	drinking
Polystyrene microplastics cause cardiac fibrosis by activating Wnt/β-catenin signaling pathway and promoting cardiomyocyte apoptosis in rats	China	Li Z.	2020	Wistar rat	rat	6W	M	PS	0.5μm	Nano	50mg/L/d	Class 4	90d	Class 3	Visceral organ injury	organ histopathology	Histopathology	Y	drinking
Polystyrene microplastics cause cardiac fibrosis by activating Wnt/β-catenin signaling pathway and promoting cardiomyocyte apoptosis in rats	China	Li Z.	2020	Wistar rat	rat	6W	M	PS	0.5μm	Nano	50mg/L/d	Class 4	90d	Class 3	Metabolism	oxidative stress	MDA	Y	drinking
Polystyrene microplastics cause cardiac fibrosis by activating Wnt/β-catenin signaling pathway and promoting cardiomyocyte apoptosis in rats	China	Li Z.	2020	Wistar rat	rat	6W	M	PS	0.5μm	Nano	50mg/L/d	Class 4	90d	Class 3	Metabolism	oxidative stress	SOD	Y	drinking
Polystyrene microplastics cause cardiac fibrosis by activating Wnt/β-catenin signaling pathway and promoting cardiomyocyte apoptosis in rats	China	Li Z.	2020	Wistar rat	rat	6W	M	PS	0.5μm	Nano	50mg/L/d	Class 4	90d	Class 3	Metabolism	oxidative stress	GSH-PX	Y	drinking
Polystyrene microplastics cause cardiac fibrosis by activating Wnt/β-catenin signaling pathway and promoting cardiomyocyte apoptosis in rats	China	Li Z.	2020	Wistar rat	rat	6W	M	PS	0.5μm	Nano	50mg/L/d	Class 4	90d	Class 3	Metabolism	oxidative stress	CAT	Y	drinking
Polystyrene microplastics cause cardiac fibrosis by activating Wnt/β-catenin signaling pathway and promoting cardiomyocyte apoptosis in rats	China	Li Z.	2020	Wistar rat	rat	6W	M	PS	0.5μm	Nano	50mg/L/d	Class 4	90d	Class 3	Visceral organ injury	organ histopathology	collagen fiber expressions	Y	drinking
Polystyrene microplastics cause cardiac fibrosis by activating Wnt/β-catenin signaling pathway and promoting cardiomyocyte apoptosis in rats	China	Li Z.	2020	Wistar rat	rat	6W	M	PS	0.5μm	Nano	50mg/L/d	Class 4	90d	Class 3	Visceral organ injury	organ histopathology	fibronectin expressions	Y	drinking
Polystyrene microplastics cause cardiac fibrosis by activating Wnt/β-catenin signaling pathway and promoting cardiomyocyte apoptosis in rats	China	Li Z.	2020	Wistar rat	rat	6W	M	PS	0.5μm	Nano	50mg/L/d	Class 4	90d	Class 3	Visceral organ injury	organ histopathology	expressions of Bax	Y	drinking
Polystyrene microplastics cause cardiac fibrosis by activating Wnt/β-catenin signaling pathway and promoting cardiomyocyte apoptosis in rats	China	Li Z.	2020	Wistar rat	rat	6W	M	PS	0.5μm	Nano	50mg/L/d	Class 4	90d	Class 3	Visceral organ injury	organ histopathology	expressions of Bcl-2	Y	drinking
Polystyrene microplastics disrupt the blood-testis barrier integrity through ROS-Mediated imbalance of mTORC1 and mTORC2	China	Wei Y.	2021	Balb/c mice	mice	adult	M	PS	4μm	Micro	20 mg/kg/d	Class 2	28d	Class 1	Fitness	growth	change in weight	N	oral gavage
Polystyrene microplastics disrupt the blood-testis barrier integrity through ROS-Mediated imbalance of mTORC1 and mTORC2	China	Wei Y.	2021	Balb/c mice	mice	adult	M	PS	4μm	Micro	20 mg/kg/d	Class 2	28d	Class 1	Fitness	reproduction investment and success	testis, and epididymis weight	N	oral gavage
Polystyrene microplastics disrupt the blood-testis barrier integrity through ROS-Mediated imbalance of mTORC1 and mTORC2	China	Wei Y.	2021	Balb/c mice	mice	adult	M	PS	4μm	Micro	20 mg/kg/d	Class 2	28d	Class 1	Fitness	reproduction investment and success	testicular histomorphological impairment	Y	oral gavage
Polystyrene microplastics disrupt the blood-testis barrier integrity through ROS-Mediated imbalance of mTORC1 and mTORC2	China	Wei Y.	2021	Balb/c mice	mice	adult	M	PS	4μm	Micro	20 mg/kg/d	Class 2	28d	Class 1	Fitness	reproduction investment and success	sperm number and quality	Y	Oral gavage
Polystyrene microplastics disrupt the blood-testis barrier integrity through ROS-Mediated imbalance of mTORC1 and mTORC2	China	Wei Y.	2021	Balb/c mice	mice	adult	M	PS	4μm	Micro	20 mg/kg/d	Class 2	28d	Class 1	Metabolism	oxidative stress	Nrf2 and HO-1 expression	N	oral gavage
Polystyrene microplastics disrupt the blood-testis barrier integrity through ROS-Mediated imbalance of mTORC1 and mTORC2	China	Wei Y.	2021	Balb/c mice	mice	adult	M	PS	4μm	Micro	40 mg/kg/d	Class 2	28d	Class 1	Fitness	growth	change in weight	N	oral gavage
Polystyrene microplastics disrupt the blood-testis barrier integrity through ROS-Mediated imbalance of mTORC1 and mTORC2	China	Wei Y.	2021	Balb/c mice	mice	adult	M	PS	4μm	Micro	40 mg/kg/d	Class 2	28d	Class 1	Fitness	reproduction investment and success	testis, and epididymis weight	N	oral gavage
Polystyrene microplastics disrupt the blood-testis barrier integrity through ROS-Mediated imbalance of mTORC1 and mTORC2	China	Wei Y.	2021	Balb/c mice	mice	adult	M	PS	4μm	Micro	40 mg/kg/d	Class 2	28d	Class 1	Fitness	reproduction investment and success	testicular histomorphological impairment	Y	oral gavage
Polystyrene microplastics disrupt the blood-testis barrier integrity through ROS-Mediated imbalance of mTORC1 and mTORC2	China	Wei Y.	2021	Balb/c mice	mice	adult	M	PS	4μm	Micro	40 mg/kg/d	Class 2	28d	Class 1	Fitness	reproduction investment and success	sperm number and quality	Y	oral gavage
Polystyrene microplastics disrupt the blood-testis barrier integrity through ROS-Mediated imbalance of mTORC1 and mTORC2	China	Wei Y.	2021	Balb/c mice	mice	adult	M	PS	4μm	Micro	40 mg/kg/d	Class 2	28d	Class 1	Metabolism	oxidative stress	Nrf2 and HO-1 expression	Y	oral gavage
Polystyrene microplastics disrupt the blood-testis barrier integrity through ROS-Mediated imbalance of mTORC1 and mTORC2	China	Wei Y.	2021	Balb/c mice	mice	adult	M	PS	10μm	Micro	20 mg/kg/d	Class 2	28d	Class 1	Fitness	growth	change in weight	N	oral gavage
Polystyrene microplastics disrupt the blood-testis barrier integrity through ROS-Mediated imbalance of mTORC1 and mTORC2	China	Wei Y.	2021	Balb/c mice	mice	adult	M	PS	10μm	Micro	20 mg/kg/d	Class 2	28d	Class 1	Fitness	reproduction investment and success	testis, and epididymis weight	N	oral gavage
Polystyrene microplastics disrupt the blood-testis barrier integrity through ROS-Mediated imbalance of mTORC1 and mTORC2	China	Wei Y.	2021	Balb/c mice	mice	adult	M	PS	10μm	Micro	20 mg/kg/d	Class 2	28d	Class 1	Fitness	reproduction investment and success	testicular histomorphological impairment	Y	oral gavage
Polystyrene microplastics disrupt the blood-testis barrier integrity through ROS-Mediated imbalance of mTORC1 and mTORC2	China	Wei Y.	2021	Balb/c mice	mice	adult	M	PS	10μm	Micro	20 mg/kg/d	Class 2	28d	Class 1	Fitness	reproduction investment and success	sperm number and quality	Y	oral gavage
Polystyrene microplastics disrupt the blood-testis barrier integrity through ROS-Mediated imbalance of mTORC1 and mTORC2	China	Wei Y.	2021	Balb/c mice	mice	adult	M	PS	10μm	Micro	20 mg/kg/d	Class 2	28d	Class 1	Metabolism	oxidative stress	Nrf2 and HO-1 expression	Y	oral gavage
Polystyrene microplastics disrupt the blood-testis barrier integrity through ROS-Mediated imbalance of mTORC1 and mTORC2	China	Wei Y.	2021	Balb/c mice	mice	adult	M	PS	10μm	Micro	40 mg/kg/d	Class 2	28d	Class 1	Fitness	growth	change in weight	N	oral gavage
Polystyrene microplastics disrupt the blood-testis barrier integrity through ROS-Mediated imbalance of mTORC1 and mTORC2	China	Wei Y.	2021	Balb/c mice	mice	adult	M	PS	10μm	Micro	40 mg/kg/d	Class 2	28d	Class 1	Fitness	reproduction investment and success	testis, and epididymis weight	N	oral gavage
Polystyrene microplastics disrupt the blood-testis barrier integrity through ROS-Mediated imbalance of mTORC1 and mTORC2	China	Wei Y.	2021	Balb/c mice	mice	adult	M	PS	10μm	Micro	40 mg/kg/d	Class 2	28d	Class 1	Fitness	reproduction investment and success	testicular histomorphological impairment	Y	oral gavage
Polystyrene microplastics disrupt the blood-testis barrier integrity through ROS-Mediated imbalance of mTORC1 and mTORC2	China	Wei Y.	2021	Balb/c mice	mice	adult	M	PS	10μm	Micro	40 mg/kg/d	Class 2	28d	Class 1	Fitness	reproduction investment and success	sperm number and quality	Y	oral gavage
Polystyrene microplastics disrupt the blood-testis barrier integrity through ROS-Mediated imbalance of mTORC1 and mTORC2	China	Wei Y.	2021	Balb/c mice	mice	adult	M	PS	10μm	Micro	40 mg/kg/d	Class 2	28d	Class 1	Metabolism	oxidative stress	Nrf2 and HO-1 expression	Y	oral gavage
Polystyrene microplastics disturb maternal-fetal immune balance and cause reproductive toxicity in pregnant mice	China	Hu J.	2021	BALB/c mice( Pregnant)	mice	8-10w	F	PS	10 μm	Micro	250 μg/d	Class 2	5.5 and 7.5 of gestation	Class 1	Fitness	reproduction investment and success	embryo resorption rate	Y	intraperitoneally inject
Polystyrene microplastics disturb maternal-fetal immune balance and cause reproductive toxicity in pregnant mice	China	Hu J.	2021	BALB/c mice( Pregnant)	mice	8-10w	F	PS	10 μm	Micro	250 μg/d	Class 2	5.5 and 7.5 of gestation	Class 1	Metabolism	oxidative stress	ROS	Y	intraperitoneally inject
Polystyrene microplastics disturb maternal-fetal immune balance and cause reproductive toxicity in pregnant mice	China	Hu J.	2021	BALB/c mice( Pregnant)	mice	8-10w	F	PS	10 μm	Micro	250 μg/d	Class 2	5.5 and 7.5 of gestation	Class 1	Immune system	change in immune cells	CD45+ leukocytes	Y	intraperitoneally inject
Polystyrene microplastics disturb maternal-fetal immune balance and cause reproductive toxicity in pregnant mice	China	Hu J.	2021	BALB/c mice( Pregnant)	mice	8-10w	F	PS	10 μm	Micro	250 μg/d	Class 2	5.5 and 7.5 of gestation	Class 1	Immune system	change in immune cells	Macrophage	Y	intraperitoneally inject
Polystyrene microplastics disturb maternal-fetal immune balance and cause reproductive toxicity in pregnant mice	China	Hu J.	2021	BALB/c mice( Pregnant)	mice	8-10w	F	PS	10 μm	Micro	250 μg/d	Class 2	5.5 and 7.5 of gestation	Class 1	Immune system	Inflammatory cytokine level	IL-2	N	intraperitoneally inject
Polystyrene microplastics disturb maternal-fetal immune balance and cause reproductive toxicity in pregnant mice	China	Hu J.	2021	BALB/c mice( Pregnant)	mice	8-10w	F	PS	10 μm	Micro	250 μg/d	Class 2	5.5 and 7.5 of gestation	Class 1	Immune system	Inflammatory cytokine level	IL-4	Y	intraperitoneally inject
Polystyrene microplastics disturb maternal-fetal immune balance and cause reproductive toxicity in pregnant mice	China	Hu J.	2021	BALB/c mice( Pregnant)	mice	8-10w	F	PS	10 μm	Micro	250 μg/d	Class 2	5.5 and 7.5 of gestation	Class 1	Immune system	Inflammatory cytokine level	IL-6	N	intraperitoneally inject
Polystyrene microplastics disturb maternal-fetal immune balance and cause reproductive toxicity in pregnant mice	China	Hu J.	2021	BALB/c mice( Pregnant)	mice	8-10w	F	PS	10 μm	Micro	250 μg/d	Class 2	5.5 and 7.5 of gestation	Class 1	Immune system	Inflammatory cytokine level	IL-10	N	intraperitoneally inject
Polystyrene microplastics disturb maternal-fetal immune balance and cause reproductive toxicity in pregnant mice	China	Hu J.	2021	BALB/c mice( Pregnant)	mice	8-10w	F	PS	10 μm	Micro	250 μg/d	Class 2	5.5 and 7.5 of gestation	Class 1	Immune system	Inflammatory cytokine level	TNF-α	Y	intraperitoneally inject
Polystyrene microplastics disturb maternal-fetal immune balance and cause reproductive toxicity in pregnant mice	China	Hu J.	2021	BALB/c mice( Pregnant)	mice	8-10w	F	PS	10 μm	Micro	250 μg/d	Class 2	5.5 and 7.5 of gestation	Class 1	Immune system	Inflammatory cytokine level	IFN-γ	N	intraperitoneally inject
Polystyrene microplastics induce blood–testis barrier disruption regulated by the MAPK-Nrf2 signaling pathway in rats	China	Li S.	2021	Wistar rats	rat	6w	M	PS	0.5 μm	Nano	0.015 mg/d	Class 1	90d	Class 3	Fitness	reproduction investment and success	sperm count	N	oral gavage
Polystyrene microplastics induce blood–testis barrier disruption regulated by the MAPK-Nrf2 signaling pathway in rats	China	Li S.	2021	Wistar rats	rat	6w	M	PS	0.5 μm	Nano	0.015 mg/d	Class 1	90d	Class 3	Fitness	reproduction investment and success	Testis histopathology	N	oral gavage
Polystyrene microplastics induce blood–testis barrier disruption regulated by the MAPK-Nrf2 signaling pathway in rats	China	Li S.	2021	Wistar rats	rat	6w	M	PS	0.5 μm	Nano	0.015 mg/d	Class 1	90d	Class 3	Metabolism	oxidative stress	CAT	N	oral gavage
Polystyrene microplastics induce blood–testis barrier disruption regulated by the MAPK-Nrf2 signaling pathway in rats	China	Li S.	2021	Wistar rats	rat	6w	M	PS	0.5 μm	Nano	0.015 mg/d	Class 1	90d	Class 3	Metabolism	oxidative stress	SOD	N	oral gavage
Polystyrene microplastics induce blood–testis barrier disruption regulated by the MAPK-Nrf2 signaling pathway in rats	China	Li S.	2021	Wistar rats	rat	6w	M	PS	0.5 μm	Nano	0.015 mg/d	Class 1	90d	Class 3	Metabolism	oxidative stress	MDA	N	oral gavage
Polystyrene microplastics induce blood–testis barrier disruption regulated by the MAPK-Nrf2 signaling pathway in rats	China	Li S.	2021	Wistar rats	rat	6w	M	PS	0.5 μm	Nano	0.015 mg/d	Class 1	90d	Class 3	Metabolism	oxidative stress	GSH-PX	N	oral gavage
Polystyrene microplastics induce blood–testis barrier disruption regulated by the MAPK-Nrf2 signaling pathway in rats	China	Li S.	2021	Wistar rats	rat	6w	M	PS	0.5 μm	Nano	0.015 mg/d	Class 1	90d	Class 3	Fitness	reproduction investment and success	Bax expressions	N	oral gavage
Polystyrene microplastics induce blood–testis barrier disruption regulated by the MAPK-Nrf2 signaling pathway in rats	China	Li S.	2021	Wistar rats	rat	6w	M	PS	0.5 μm	Nano	0.015 mg/d	Class 1	90d	Class 3	Fitness	reproduction investment and success	Bcl-2 expressions	N	oral gavage
Polystyrene microplastics induce blood–testis barrier disruption regulated by the MAPK-Nrf2 signaling pathway in rats	China	Li S.	2021	Wistar rats	rat	6w	M	PS	0.5 μm	Nano	0.015 mg/d	Class 1	90d	Class 3	Metabolism	oxidative stress	Nrf2 expression	N	oral gavage
Polystyrene microplastics induce blood–testis barrier disruption regulated by the MAPK-Nrf2 signaling pathway in rats	China	Li S.	2021	Wistar rats	rat	6w	M	PS	0.5 μm	Nano	0.015 mg/d	Class 1	90d	Class 3	Fitness	reproduction investment and success	BTB	N	oral gavage
Polystyrene microplastics induce blood–testis barrier disruption regulated by the MAPK-Nrf2 signaling pathway in rats	China	Li S.	2021	Wistar rats	rat	6w	M	PS	0.5 μm	Nano	0.15 mg/d	Class 2	90d	Class 3	Fitness	reproduction investment and success	sperm count	N	oral gavage
Polystyrene microplastics induce blood–testis barrier disruption regulated by the MAPK-Nrf2 signaling pathway in rats	China	Li S.	2021	Wistar rats	rat	6w	M	PS	0.5 μm	Nano	0.15 mg/d	Class 2	90d	Class 3	Fitness	reproduction investment and success	Testis histopathology	Y	oral gavage
Polystyrene microplastics induce blood–testis barrier disruption regulated by the MAPK-Nrf2 signaling pathway in rats	China	Li S.	2021	Wistar rats	rat	6w	M	PS	0.5 μm	Nano	0.15 mg/d	Class 2	90d	Class 3	Metabolism	oxidative stress	CAT	Y	oral gavage
Polystyrene microplastics induce blood–testis barrier disruption regulated by the MAPK-Nrf2 signaling pathway in rats	China	Li S.	2021	Wistar rats	rat	6w	M	PS	0.5 μm	Nano	0.15 mg/d	Class 2	90d	Class 3	Metabolism	oxidative stress	SOD	Y	oral gavage
Polystyrene microplastics induce blood–testis barrier disruption regulated by the MAPK-Nrf2 signaling pathway in rats	China	Li S.	2021	Wistar rats	rat	6w	M	PS	0.5 μm	Nano	0.15 mg/d	Class 2	90d	Class 3	Metabolism	oxidative stress	MDA	Y	oral gavage
Polystyrene microplastics induce blood–testis barrier disruption regulated by the MAPK-Nrf2 signaling pathway in rats	China	Li S.	2021	Wistar rats	rat	6w	M	PS	0.5 μm	Nano	0.15 mg/d	Class 2	90d	Class 3	Metabolism	oxidative stress	GSH-PX	Y	oral gavage
Polystyrene microplastics induce blood–testis barrier disruption regulated by the MAPK-Nrf2 signaling pathway in rats	China	Li S.	2021	Wistar rats	rat	6w	M	PS	0.5 μm	Nano	0.15 mg/d	Class 2	90d	Class 3	Fitness	reproduction investment and success	Bax expressions	Y	oral gavage
Polystyrene microplastics induce blood–testis barrier disruption regulated by the MAPK-Nrf2 signaling pathway in rats	China	Li S.	2021	Wistar rats	rat	6w	M	PS	0.5 μm	Nano	0.15 mg/d	Class 2	90d	Class 3	Fitness	reproduction investment and success	Bcl-2 expressions	Y	oral gavage
Polystyrene microplastics induce blood–testis barrier disruption regulated by the MAPK-Nrf2 signaling pathway in rats	China	Li S.	2021	Wistar rats	rat	6w	M	PS	0.5 μm	Nano	0.15 mg/d	Class 2	90d	Class 3	Metabolism	oxidative stress	Nrf2 expression	Y	oral gavage
Polystyrene microplastics induce blood–testis barrier disruption regulated by the MAPK-Nrf2 signaling pathway in rats	China	Li S.	2021	Wistar rats	rat	6w	M	PS	0.5 μm	Nano	0.15 mg/d	Class 2	90d	Class 3	Fitness	reproduction investment and success	BTB	Y	oral gavage
Polystyrene microplastics induce blood–testis barrier disruption regulated by the MAPK-Nrf2 signaling pathway in rats	China	Li S.	2021	Wistar rats	rat	6w	M	PS	0.5 μm	Nano	1.5 mg/d	Class 3	90d	Class 3	Fitness	reproduction investment and success	sperm count	Y	oral gavage
Polystyrene microplastics induce blood–testis barrier disruption regulated by the MAPK-Nrf2 signaling pathway in rats	China	Li S.	2021	Wistar rats	rat	6w	M	PS	0.5 μm	Nano	1.5 mg/d	Class 3	90d	Class 3	Fitness	reproduction investment and success	Testis histopathology	Y	oral gavage
Polystyrene microplastics induce blood–testis barrier disruption regulated by the MAPK-Nrf2 signaling pathway in rats	China	Li S.	2021	Wistar rats	rat	6w	M	PS	0.5 μm	Nano	1.5 mg/d	Class 3	90d	Class 3	Metabolism	oxidative stress	CAT	Y	oral gavage
Polystyrene microplastics induce blood–testis barrier disruption regulated by the MAPK-Nrf2 signaling pathway in rats	China	Li S.	2021	Wistar rats	rat	6w	M	PS	0.5 μm	Nano	1.5 mg/d	Class 3	90d	Class 3	Metabolism	oxidative stress	SOD	Y	oral gavage
Polystyrene microplastics induce blood–testis barrier disruption regulated by the MAPK-Nrf2 signaling pathway in rats	China	Li S.	2021	Wistar rats	rat	6w	M	PS	0.5 μm	Nano	1.5 mg/d	Class 3	90d	Class 3	Metabolism	oxidative stress	MDA	Y	oral gavage
Polystyrene microplastics induce blood–testis barrier disruption regulated by the MAPK-Nrf2 signaling pathway in rats	China	Li S.	2021	Wistar rats	rat	6w	M	PS	0.5 μm	Nano	1.5 mg/d	Class 3	90d	Class 3	Metabolism	oxidative stress	GSH-PX	Y	oral gavage
Polystyrene microplastics induce blood–testis barrier disruption regulated by the MAPK-Nrf2 signaling pathway in rats	China	Li S.	2021	Wistar rats	rat	6w	M	PS	0.5 μm	Nano	1.5 mg/d	Class 3	90d	Class 3	Fitness	reproduction investment and success	Bax expressions	Y	oral gavage
Polystyrene microplastics induce blood–testis barrier disruption regulated by the MAPK-Nrf2 signaling pathway in rats	China	Li S.	2021	Wistar rats	rat	6w	M	PS	0.5 μm	Nano	1.5 mg/d	Class 3	90d	Class 3	Fitness	reproduction investment and success	Bcl-2 expressions	Y	oral gavage
Polystyrene microplastics induce blood–testis barrier disruption regulated by the MAPK-Nrf2 signaling pathway in rats	China	Li S.	2021	Wistar rats	rat	6w	M	PS	0.5 μm	Nano	1.5 mg/d	Class 3	90d	Class 3	Metabolism	oxidative stress	Nrf2 expression	Y	oral gavage
Polystyrene microplastics induce blood–testis barrier disruption regulated by the MAPK-Nrf2 signaling pathway in rats	China	Li S.	2021	Wistar rats	rat	6w	M	PS	0.5 μm	Nano	1.5 mg/d	Class 3	90d	Class 3	Fitness	reproduction investment and success	BTB	Y	oral gavage
Polystyrene microplastics induce gut microbiota dysbiosis and hepatic lipid metabolism disorder in mice	China	Lu L.	2018	ICR mice	mice	5w	M	PS	0.5 μm	Nano	0.1mg/L/d	Class 3	35d	Class 2	Fitness	growth	change in weight	N	oral gavage
Polystyrene microplastics induce gut microbiota dysbiosis and hepatic lipid metabolism disorder in mice	China	Lu L.	2018	ICR mice	mice	5w	M	PS	0.5 μm	Nano	0.1mg/L/d	Class 3	35d	Class 2	Fitness	growth	relative liver /fat weights	N	oral gavage
Polystyrene microplastics induce gut microbiota dysbiosis and hepatic lipid metabolism disorder in mice	China	Lu L.	2018	ICR mice	mice	5w	M	PS	0.5 μm	Nano	0.1mg/L/d	Class 3	35d	Class 2	Metabolism	lipid metabolism	TBA in serum	N	oral gavage
Polystyrene microplastics induce gut microbiota dysbiosis and hepatic lipid metabolism disorder in mice	China	Lu L.	2018	ICR mice	mice	5w	M	PS	0.5 μm	Nano	0.1mg/L/d	Class 3	35d	Class 2	Metabolism	lipid metabolism	GLU	N	oral gavage
Polystyrene microplastics induce gut microbiota dysbiosis and hepatic lipid metabolism disorder in mice	China	Lu L.	2018	ICR mice	mice	5w	M	PS	0.5 μm	Nano	0.1mg/L/d	Class 3	35d	Class 2	Metabolism	amino acids metabolism	PYR	N	oral gavage
Polystyrene microplastics induce gut microbiota dysbiosis and hepatic lipid metabolism disorder in mice	China	Lu L.	2018	ICR mice	mice	5w	M	PS	0.5 μm	Nano	0.1mg/L/d	Class 3	35d	Class 2	Metabolism	lipid metabolism	TG	N	oral gavage
Polystyrene microplastics induce gut microbiota dysbiosis and hepatic lipid metabolism disorder in mice	China	Lu L.	2018	ICR mice	mice	5w	M	PS	0.5 μm	Nano	0.1mg/L/d	Class 3	35d	Class 2	Metabolism	lipid metabolism	TCH	N	oral gavage
Polystyrene microplastics induce gut microbiota dysbiosis and hepatic lipid metabolism disorder in mice	China	Lu L.	2018	ICR mice	mice	5w	M	PS	0.5 μm	Nano	0.1mg/L/d	Class 3	35d	Class 2	Gut system	intestinal permeability and barrier function	mucin secretion	Y	oral gavage
Polystyrene microplastics induce gut microbiota dysbiosis and hepatic lipid metabolism disorder in mice	China	Lu L.	2018	ICR mice	mice	5w	M	PS	0.5 μm	Nano	0.1mg/L/d	Class 3	35d	Class 2	Gut system	gut microbiota	Firmicutes /α-Proteobacteria	N	oral gavage
Polystyrene microplastics induce gut microbiota dysbiosis and hepatic lipid metabolism disorder in mice	China	Lu L.	2018	ICR mice	mice	5w	M	PS	0.5 μm	Nano	1mg/L/d	Class 4	35d	Class 2	Fitness	growth	change in weight	Y	oral gavage
Polystyrene microplastics induce gut microbiota dysbiosis and hepatic lipid metabolism disorder in mice	China	Lu L.	2018	ICR mice	mice	5w	M	PS	0.5 μm	Nano	1mg/L/d	Class 4	35d	Class 2	Fitness	growth	relative liver /fat weights	Y	oral gavage
Polystyrene microplastics induce gut microbiota dysbiosis and hepatic lipid metabolism disorder in mice	China	Lu L.	2018	ICR mice	mice	5w	M	PS	0.5 μm	Nano	1mg/L/d	Class 4	35d	Class 2	Metabolism	lipid metabolism	TBA in serum	N	oral gavage
Polystyrene microplastics induce gut microbiota dysbiosis and hepatic lipid metabolism disorder in mice	China	Lu L.	2018	ICR mice	mice	5w	M	PS	0.5 μm	Nano	1mg/L/d	Class 4	35d	Class 2	Metabolism	lipid metabolism	GLU	N	oral gavage
Polystyrene microplastics induce gut microbiota dysbiosis and hepatic lipid metabolism disorder in mice	China	Lu L.	2018	ICR mice	mice	5w	M	PS	0.5 μm	Nano	1mg/L/d	Class 4	35d	Class 2	Metabolism	amino acids metabolism	PYR	N	oral gavage
Polystyrene microplastics induce gut microbiota dysbiosis and hepatic lipid metabolism disorder in mice	China	Lu L.	2018	ICR mice	mice	5w	M	PS	0.5 μm	Nano	1mg/L/d	Class 4	35d	Class 2	Metabolism	lipid metabolism	TG	N	oral gavage
Polystyrene microplastics induce gut microbiota dysbiosis and hepatic lipid metabolism disorder in mice	China	Lu L.	2018	ICR mice	mice	5w	M	PS	0.5 μm	Nano	1mg/L/d	Class 4	35d	Class 2	Metabolism	lipid metabolism	TCH	Y	oral gavage
Polystyrene microplastics induce gut microbiota dysbiosis and hepatic lipid metabolism disorder in mice	China	Lu L.	2018	ICR mice	mice	5w	M	PS	0.5 μm	Nano	1mg/L/d	Class 4	35d	Class 2	Gut system	intestinal permeability and barrier function	mucin secretion	Y	oral gavage
Polystyrene microplastics induce gut microbiota dysbiosis and hepatic lipid metabolism disorder in mice	China	Lu L.	2018	ICR mice	mice	5w	M	PS	0.5 μm	Nano	1mg/L/d	Class 4	35d	Class 2	Gut system	gut microbiota	Firmicutes /α-Proteobacteria	Y	oral gavage
Polystyrene microplastics induce gut microbiota dysbiosis and hepatic lipid metabolism disorder in mice	China	Lu L.	2018	ICR mice	mice	5w	M	PS	50 μm	Micro	0.1mg/L/d	Class 3	35d	Class 2	Fitness	growth	change in weight	N	oral gavage
Polystyrene microplastics induce gut microbiota dysbiosis and hepatic lipid metabolism disorder in mice	China	Lu L.	2018	ICR mice	mice	5w	M	PS	50 μm	Micro	0.1mg/L/d	Class 3	35d	Class 2	Fitness	growth	relative liver /fat weights	N	oral gavage
Polystyrene microplastics induce gut microbiota dysbiosis and hepatic lipid metabolism disorder in mice	China	Lu L.	2018	ICR mice	mice	5w	M	PS	50 μm	Micro	0.1mg/L/d	Class 3	35d	Class 2	Metabolism	lipid metabolism	TBA in serum	N	oral gavage
Polystyrene microplastics induce gut microbiota dysbiosis and hepatic lipid metabolism disorder in mice	China	Lu L.	2018	ICR mice	mice	5w	M	PS	50 μm	Micro	0.1mg/L/d	Class 3	35d	Class 2	Metabolism	lipid metabolism	GLU	N	oral gavage
Polystyrene microplastics induce gut microbiota dysbiosis and hepatic lipid metabolism disorder in mice	China	Lu L.	2018	ICR mice	mice	5w	M	PS	50 μm	Micro	0.1mg/L/d	Class 3	35d	Class 2	Metabolism	amino acids metabolism	PYR	N	oral gavage
Polystyrene microplastics induce gut microbiota dysbiosis and hepatic lipid metabolism disorder in mice	China	Lu L.	2018	ICR mice	mice	5w	M	PS	50 μm	Micro	0.1mg/L/d	Class 3	35d	Class 2	Metabolism	lipid metabolism	TG	N	oral gavage
Polystyrene microplastics induce gut microbiota dysbiosis and hepatic lipid metabolism disorder in mice	China	Lu L.	2018	ICR mice	mice	5w	M	PS	50 μm	Micro	0.1mg/L/d	Class 3	35d	Class 2	Metabolism	lipid metabolism	TCH	Y	oral gavage
Polystyrene microplastics induce gut microbiota dysbiosis and hepatic lipid metabolism disorder in mice	China	Lu L.	2018	ICR mice	mice	5w	M	PS	50 μm	Micro	0.1mg/L/d	Class 3	35d	Class 2	Gut system	intestinal permeability and barrier function	mucin secretion	Y	oral gavage
Polystyrene microplastics induce gut microbiota dysbiosis and hepatic lipid metabolism disorder in mice	China	Lu L.	2018	ICR mice	mice	5w	M	PS	50 μm	Micro	0.1mg/L/d	Class 3	35d	Class 2	Gut system	gut microbiota	Firmicutes /α-Proteobacteria	Y	oral gavage
Polystyrene microplastics induce gut microbiota dysbiosis and hepatic lipid metabolism disorder in mice	China	Lu L.	2018	ICR mice	mice	5w	M	PS	50 μm	Micro	1mg/L/d	Class 4	35d	Class 2	Fitness	growth	change in weight	Y	oral gavage
Polystyrene microplastics induce gut microbiota dysbiosis and hepatic lipid metabolism disorder in mice	China	Lu L.	2018	ICR mice	mice	5w	M	PS	50 μm	Micro	1mg/L/d	Class 4	35d	Class 2	Fitness	growth	relative liver /fat weights	Y	oral gavage
Polystyrene microplastics induce gut microbiota dysbiosis and hepatic lipid metabolism disorder in mice	China	Lu L.	2018	ICR mice	mice	5w	M	PS	50 μm	Micro	1mg/L/d	Class 4	35d	Class 2	Metabolism	lipid metabolism	TBA in serum	N	oral gavage
Polystyrene microplastics induce gut microbiota dysbiosis and hepatic lipid metabolism disorder in mice	China	Lu L.	2018	ICR mice	mice	5w	M	PS	50 μm	Micro	1mg/L/d	Class 4	35d	Class 2	Metabolism	lipid metabolism	GLU	N	oral gavage
Polystyrene microplastics induce gut microbiota dysbiosis and hepatic lipid metabolism disorder in mice	China	Lu L.	2018	ICR mice	mice	5w	M	PS	50 μm	Micro	1mg/L/d	Class 4	35d	Class 2	Metabolism	amino acids metabolism	PYR	N	oral gavage
Polystyrene microplastics induce gut microbiota dysbiosis and hepatic lipid metabolism disorder in mice	China	Lu L.	2018	ICR mice	mice	5w	M	PS	50 μm	Micro	1mg/L/d	Class 4	35d	Class 2	Metabolism	lipid metabolism	TG	Y	oral gavage
Polystyrene microplastics induce gut microbiota dysbiosis and hepatic lipid metabolism disorder in mice	China	Lu L.	2018	ICR mice	mice	5w	M	PS	50 μm	Micro	1mg/L/d	Class 4	35d	Class 2	Metabolism	lipid metabolism	TCH	Y	oral gavage
Polystyrene microplastics induce gut microbiota dysbiosis and hepatic lipid metabolism disorder in mice	China	Lu L.	2018	ICR mice	mice	5w	M	PS	50 μm	Micro	1mg/L/d	Class 4	35d	Class 2	Gut system	intestinal permeability and barrier function	mucin secretion	Y	oral gavage
Polystyrene microplastics induce gut microbiota dysbiosis and hepatic lipid metabolism disorder in mice	China	Lu L.	2018	ICR mice	mice	5w	M	PS	50 μm	Micro	1mg/L/d	Class 4	35d	Class 2	Gut system	gut microbiota	Firmicutes /α-Proteobacteria	Y	oral gavage
Polystyrene microplastics induced female reproductive toxicity in mice	China	Liu Z.	2022	ICR mice	mice	5w	F	PS	0.8μm	Nano	30 mg/kg/d	Class 2	35d	Class 2	Fitness	growth	change in weight	N	oral gavage
Polystyrene microplastics induced female reproductive toxicity in mice	China	Liu Z.	2022	ICR mice	mice	5w	F	PS	0.8μm	Nano	30 mg/kg/d	Class 2	35d	Class 2	Behavioral, sensory & neuromuscular functions	consumption	water/feed consumption	N	oral gavage
Polystyrene microplastics induced female reproductive toxicity in mice	China	Liu Z.	2022	ICR mice	mice	5w	F	PS	0.8μm	Nano	30 mg/kg/d	Class 2	35d	Class 2	Fitness	growth	organ indexes	N	oral gavage
Polystyrene microplastics induced female reproductive toxicity in mice	China	Liu Z.	2022	ICR mice	mice	5w	F	PS	0.8μm	Nano	30 mg/kg/d	Class 2	35d	Class 2	Fitness	reproduction investment and success	ovarian follicle	Y	oral gavage
Polystyrene microplastics induced female reproductive toxicity in mice	China	Liu Z.	2022	ICR mice	mice	5w	F	PS	0.8μm	Nano	30 mg/kg/d	Class 2	35d	Class 2	Immune system	Inflammatory cytokine level	IL-6	N	oral gavage
Polystyrene microplastics induced female reproductive toxicity in mice	China	Liu Z.	2022	ICR mice	mice	5w	F	PS	0.8μm	Nano	30 mg/kg/d	Class 2	35d	Class 2	Immune system	Inflammatory cytokine level	IL-10	N	oral gavage
Polystyrene microplastics induced female reproductive toxicity in mice	China	Liu Z.	2022	ICR mice	mice	5w	F	PS	0.8μm	Nano	30 mg/kg/d	Class 2	35d	Class 2	Immune system	Inflammatory cytokine level	Tnf-α	N	oral gavage
Polystyrene microplastics induced female reproductive toxicity in mice	China	Liu Z.	2022	ICR mice	mice	5w	F	PS	0.8μm	Nano	30 mg/kg/d	Class 2	35d	Class 2	Immune system	Inflammatory cytokine level	IL-6 in ovary supernatant	Y	oral gavage
Polystyrene microplastics induced female reproductive toxicity in mice	China	Liu Z.	2022	ICR mice	mice	5w	F	PS	0.8μm	Nano	30 mg/kg/d	Class 2	35d	Class 2	Metabolism	oxidative stress	SOD	N	oral gavage
Polystyrene microplastics induced female reproductive toxicity in mice	China	Liu Z.	2022	ICR mice	mice	5w	F	PS	0.8μm	Nano	30 mg/kg/d	Class 2	35d	Class 2	Metabolism	oxidative stress	GSH	N	oral gavage
Polystyrene microplastics induced female reproductive toxicity in mice	China	Liu Z.	2022	ICR mice	mice	5w	F	PS	0.8μm	Nano	30 mg/kg/d	Class 2	35d	Class 2	Metabolism	oxidative stress	MDA	Y	oral gavage
Polystyrene microplastics induced female reproductive toxicity in mice	China	Liu Z.	2022	ICR mice	mice	5w	F	PS	0.8μm	Nano	30 mg/kg/d	Class 2	35d	Class 2	Fitness	reproduction investment and success	quality and developmental competence of mouse oocytes	N	oral gavage
Polystyrene microplastics induced male reproductive toxicity in mice	China	Jin H.	2021	BALB/C mice	mice	6w	M	PS	0.5μm	Nano	1mg/d	Class 3	28d	Class 1	Fitness	growth	change in weight	N	oral gavage
Polystyrene microplastics induced male reproductive toxicity in mice	China	Jin H.	2021	BALB/C mice	mice	6w	M	PS	0.5μm	Nano	1mg/d	Class 3	28d	Class 1	Behavioral, sensory & neuromuscular functions	consumption	water consumption	N	oral gavage
Polystyrene microplastics induced male reproductive toxicity in mice	China	Jin H.	2021	BALB/C mice	mice	6w	M	PS	0.5μm	Nano	1mg/d	Class 3	28d	Class 1	Fitness	growth	paired testis weight	N	oral gavage
Polystyrene microplastics induced male reproductive toxicity in mice	China	Jin H.	2021	BALB/C mice	mice	6w	M	PS	0.5μm	Nano	1mg/d	Class 3	28d	Class 1	Fitness	reproduction investment and success	testicular structures	Y	oral gavage
Polystyrene microplastics induced male reproductive toxicity in mice	China	Jin H.	2021	BALB/C mice	mice	6w	M	PS	0.5μm	Nano	1mg/d	Class 3	28d	Class 1	Fitness	reproduction investment and success	testosterone levels	Y	oral gavage
Polystyrene microplastics induced male reproductive toxicity in mice	China	Jin H.	2021	BALB/C mice	mice	6w	M	PS	0.5μm	Nano	1mg/d	Class 3	28d	Class 1	Fitness	reproduction investment and success	sperm parameters	Y	oral gavage
Polystyrene microplastics induced male reproductive toxicity in mice	China	Jin H.	2021	BALB/C mice	mice	6w	M	PS	0.5μm	Nano	1mg/d	Class 3	28d	Class 1	Immune system	Inflammatory cytokine level	TNF-α	Y	oral gavage
Polystyrene microplastics induced male reproductive toxicity in mice	China	Jin H.	2021	BALB/C mice	mice	6w	M	PS	0.5μm	Nano	1mg/d	Class 3	28d	Class 1	Immune system	Inflammatory cytokine level	IL-6	Y	oral gavage
Polystyrene microplastics induced male reproductive toxicity in mice	China	Jin H.	2021	BALB/C mice	mice	6w	M	PS	0.5μm	Nano	1mg/d	Class 3	28d	Class 1	Immune system	Inflammatory cytokine level	MCP-1	Y	oral gavage
Polystyrene microplastics induced male reproductive toxicity in mice	China	Jin H.	2021	BALB/C mice	mice	6w	M	PS	0.5μm	Nano	1mg/d	Class 3	28d	Class 1	Immune system	Inflammatory cytokine level	CXCL10	Y	oral gavage
Polystyrene microplastics induced male reproductive toxicity in mice	China	Jin H.	2021	BALB/C mice	mice	6w	M	PS	0.5μm	Nano	1mg/d	Class 3	28d	Class 1	Fitness	reproduction investment and success	BTB	Y	oral gavage
Polystyrene microplastics induced male reproductive toxicity in mice	China	Jin H.	2021	BALB/C mice	mice	6w	M	PS	4μm	Micro	1mg/d	Class 3	28d	Class 1	Fitness	growth	change in weight	Y	oral gavage
Polystyrene microplastics induced male reproductive toxicity in mice	China	Jin H.	2021	BALB/C mice	mice	6w	M	PS	4μm	Micro	1mg/d	Class 3	28d	Class 1	Behavioral, sensory & neuromuscular functions	consumption	water consumption	N	oral gavage
Polystyrene microplastics induced male reproductive toxicity in mice	China	Jin H.	2021	BALB/C mice	mice	6w	M	PS	4μm	Micro	1mg/d	Class 3	28d	Class 1	Fitness	growth	paired testis weight	N	oral gavage
Polystyrene microplastics induced male reproductive toxicity in mice	China	Jin H.	2021	BALB/C mice	mice	6w	M	PS	4μm	Micro	1mg/d	Class 3	28d	Class 1	Fitness	reproduction investment and success	testicular structures	Y	oral gavage
Polystyrene microplastics induced male reproductive toxicity in mice	China	Jin H.	2021	BALB/C mice	mice	6w	M	PS	4μm	Micro	1mg/d	Class 3	28d	Class 1	Fitness	reproduction investment and success	testosterone levels	Y	oral gavage
Polystyrene microplastics induced male reproductive toxicity in mice	China	Jin H.	2021	BALB/C mice	mice	6w	M	PS	4μm	Micro	1mg/d	Class 3	28d	Class 1	Fitness	reproduction investment and success	sperm parameters	Y	oral gavage
Polystyrene microplastics induced male reproductive toxicity in mice	China	Jin H.	2021	BALB/C mice	mice	6w	M	PS	4μm	Micro	1mg/d	Class 3	28d	Class 1	Immune system	Inflammatory cytokine level	TNF-α	Y	oral gavage
Polystyrene microplastics induced male reproductive toxicity in mice	China	Jin H.	2021	BALB/C mice	mice	6w	M	PS	4μm	Micro	1mg/d	Class 3	28d	Class 1	Immune system	Inflammatory cytokine level	IL-6	Y	oral gavage
Polystyrene microplastics induced male reproductive toxicity in mice	China	Jin H.	2021	BALB/C mice	mice	6w	M	PS	4μm	Micro	1mg/d	Class 3	28d	Class 1	Immune system	Inflammatory cytokine level	MCP-1	Y	oral gavage
Polystyrene microplastics induced male reproductive toxicity in mice	China	Jin H.	2021	BALB/C mice	mice	6w	M	PS	4μm	Micro	1mg/d	Class 3	28d	Class 1	Immune system	Inflammatory cytokine level	CXCL10	Y	oral gavage
Polystyrene microplastics induced male reproductive toxicity in mice	China	Jin H.	2021	BALB/C mice	mice	6w	M	PS	4μm	Micro	1mg/d	Class 3	28d	Class 1	Fitness	reproduction investment and success	BTB	Y	oral gavage
Polystyrene microplastics induced male reproductive toxicity in mice	China	Jin H.	2021	BALB/C mice	mice	6w	M	PS	10μm	Micro	1mg/d	Class 3	28d	Class 1	Fitness	growth	change in weight	Y	oral gavage
Polystyrene microplastics induced male reproductive toxicity in mice	China	Jin H.	2021	BALB/C mice	mice	6w	M	PS	10μm	Micro	1mg/d	Class 3	28d	Class 1	Behavioral, sensory & neuromuscular functions	consumption	water consumption	N	oral gavage
Polystyrene microplastics induced male reproductive toxicity in mice	China	Jin H.	2021	BALB/C mice	mice	6w	M	PS	10μm	Micro	1mg/d	Class 3	28d	Class 1	Fitness	growth	paired testis weight	N	oral gavage
Polystyrene microplastics induced male reproductive toxicity in mice	China	Jin H.	2021	BALB/C mice	mice	6w	M	PS	10μm	Micro	1mg/d	Class 3	28d	Class 1	Fitness	reproduction investment and success	testicular structures	Y	oral gavage
Polystyrene microplastics induced male reproductive toxicity in mice	China	Jin H.	2021	BALB/C mice	mice	6w	M	PS	10μm	Micro	1mg/d	Class 3	28d	Class 1	Fitness	reproduction investment and success	testosterone levels	Y	oral gavage
Polystyrene microplastics induced male reproductive toxicity in mice	China	Jin H.	2021	BALB/C mice	mice	6w	M	PS	10μm	Micro	1mg/d	Class 3	28d	Class 1	Fitness	reproduction investment and success	sperm parameters	Y	oral gavage
Polystyrene microplastics induced male reproductive toxicity in mice	China	Jin H.	2021	BALB/C mice	mice	6w	M	PS	10μm	Micro	1mg/d	Class 3	28d	Class 1	Immune system	Inflammatory cytokine level	TNF-α	Y	oral gavage
Polystyrene microplastics induced male reproductive toxicity in mice	China	Jin H.	2021	BALB/C mice	mice	6w	M	PS	10μm	Micro	1mg/d	Class 3	28d	Class 1	Immune system	Inflammatory cytokine level	IL-6	Y	oral gavage
Polystyrene microplastics induced male reproductive toxicity in mice	China	Jin H.	2021	BALB/C mice	mice	6w	M	PS	10μm	Micro	1mg/d	Class 3	28d	Class 1	Immune system	Inflammatory cytokine level	MCP-1	Y	oral gavage
Polystyrene microplastics induced male reproductive toxicity in mice	China	Jin H.	2021	BALB/C mice	mice	6w	M	PS	10μm	Micro	1mg/d	Class 3	28d	Class 1	Immune system	Inflammatory cytokine level	CXCL10	Y	oral gavage
Polystyrene microplastics induced male reproductive toxicity in mice	China	Jin H.	2021	BALB/C mice	mice	6w	M	PS	10μm	Micro	1mg/d	Class 3	28d	Class 1	Fitness	reproduction investment and success	BTB	Y	oral gavage
Polystyrene microplastics lead to pyroptosis and apoptosis of ovarian granulosa cells via NLRP3/Caspase-1 signaling pathway in rats	China	Hou J.	2021	Wistar rats	rat	6w	F	PS	0.5 µm	Nano	0.015 mg/kg/d	Class 1	90d	Class 3	Fitness	reproduction investment and success	ovarian follicle	N	oral gavage
Polystyrene microplastics lead to pyroptosis and apoptosis of ovarian granulosa cells via NLRP3/Caspase-1 signaling pathway in rats	China	Hou J.	2021	Wistar rats	rat	6w	F	PS	0.5 µm	Nano	0.015 mg/kg/d	Class 1	90d	Class 3	Metabolism	oxidative stress	MDA	N	oral gavage
Polystyrene microplastics lead to pyroptosis and apoptosis of ovarian granulosa cells via NLRP3/Caspase-1 signaling pathway in rats	China	Hou J.	2021	Wistar rats	rat	6w	F	PS	0.5 µm	Nano	0.015 mg/kg/d	Class 1	90d	Class 3	Metabolism	oxidative stress	CAT	N	oral gavage
Polystyrene microplastics lead to pyroptosis and apoptosis of ovarian granulosa cells via NLRP3/Caspase-1 signaling pathway in rats	China	Hou J.	2021	Wistar rats	rat	6w	F	PS	0.5 µm	Nano	0.015 mg/kg/d	Class 1	90d	Class 3	Metabolism	oxidative stress	SOD	N	oral gavage
Polystyrene microplastics lead to pyroptosis and apoptosis of ovarian granulosa cells via NLRP3/Caspase-1 signaling pathway in rats	China	Hou J.	2021	Wistar rats	rat	6w	F	PS	0.5 µm	Nano	0.015 mg/kg/d	Class 1	90d	Class 3	Metabolism	oxidative stress	GSH-Px	N	oral gavage
Polystyrene microplastics lead to pyroptosis and apoptosis of ovarian granulosa cells via NLRP3/Caspase-1 signaling pathway in rats	China	Hou J.	2021	Wistar rats	rat	6w	F	PS	0.5 µm	Nano	0.015 mg/kg/d	Class 1	90d	Class 3	Immune system	Inflammatory cytokine level	AMH	N	oral gavage
Polystyrene microplastics lead to pyroptosis and apoptosis of ovarian granulosa cells via NLRP3/Caspase-1 signaling pathway in rats	China	Hou J.	2021	Wistar rats	rat	6w	F	PS	0.5 µm	Nano	0.015 mg/kg/d	Class 1	90d	Class 3	Immune system	Inflammatory cytokine level	IL-1β /IL-18	N	oral gavage
Polystyrene microplastics lead to pyroptosis and apoptosis of ovarian granulosa cells via NLRP3/Caspase-1 signaling pathway in rats	China	Hou J.	2021	Wistar rats	rat	6w	F	PS	0.5 µm	Nano	0.015 mg/kg/d	Class 1	90d	Class 3	Fitness	reproduction investment and success	apoptosis of granulosa cells in ovary	N	oral gavage
Polystyrene microplastics lead to pyroptosis and apoptosis of ovarian granulosa cells via NLRP3/Caspase-1 signaling pathway in rats	China	Hou J.	2021	Wistar rats	rat	6w	F	PS	0.5 µm	Nano	0.15 mg/kg/d	Class 1	90d	Class 3	Fitness	reproduction investment and success	ovarian follicle	Y	oral gavage
Polystyrene microplastics lead to pyroptosis and apoptosis of ovarian granulosa cells via NLRP3/Caspase-1 signaling pathway in rats	China	Hou J.	2021	Wistar rats	rat	6w	F	PS	0.5 µm	Nano	0.15 mg/kg/d	Class 1	90d	Class 3	Metabolism	oxidative stress	MDA	Y	oral gavage
Polystyrene microplastics lead to pyroptosis and apoptosis of ovarian granulosa cells via NLRP3/Caspase-1 signaling pathway in rats	China	Hou J.	2021	Wistar rats	rat	6w	F	PS	0.5 µm	Nano	0.15 mg/kg/d	Class 1	90d	Class 3	Metabolism	oxidative stress	CAT	Y	oral gavage
Polystyrene microplastics lead to pyroptosis and apoptosis of ovarian granulosa cells via NLRP3/Caspase-1 signaling pathway in rats	China	Hou J.	2021	Wistar rats	rat	6w	F	PS	0.5 µm	Nano	0.15 mg/kg/d	Class 1	90d	Class 3	Metabolism	oxidative stress	SOD	Y	oral gavage
Polystyrene microplastics lead to pyroptosis and apoptosis of ovarian granulosa cells via NLRP3/Caspase-1 signaling pathway in rats	China	Hou J.	2021	Wistar rats	rat	6w	F	PS	0.5 µm	Nano	0.15 mg/kg/d	Class 1	90d	Class 3	Metabolism	oxidative stress	GSH-Px	Y	oral gavage
Polystyrene microplastics lead to pyroptosis and apoptosis of ovarian granulosa cells via NLRP3/Caspase-1 signaling pathway in rats	China	Hou J.	2021	Wistar rats	rat	6w	F	PS	0.5 µm	Nano	0.15 mg/kg/d	Class 1	90d	Class 3	Immune system	Inflammatory cytokine level	AMH	Y	oral gavage
Polystyrene microplastics lead to pyroptosis and apoptosis of ovarian granulosa cells via NLRP3/Caspase-1 signaling pathway in rats	China	Hou J.	2021	Wistar rats	rat	6w	F	PS	0.5 µm	Nano	0.15 mg/kg/d	Class 1	90d	Class 3	Immune system	Inflammatory cytokine level	IL-1β /IL-18	N	oral gavage
Polystyrene microplastics lead to pyroptosis and apoptosis of ovarian granulosa cells via NLRP3/Caspase-1 signaling pathway in rats	China	Hou J.	2021	Wistar rats	rat	6w	F	PS	0.5 µm	Nano	0.15 mg/kg/d	Class 1	90d	Class 3	Fitness	reproduction investment and success	apoptosis of granulosa cells in ovary	Y	oral gavage
Polystyrene microplastics lead to pyroptosis and apoptosis of ovarian granulosa cells via NLRP3/Caspase-1 signaling pathway in rats	China	Hou J.	2021	Wistar rats	rat	6w	F	PS	0.5 µm	Nano	1.5 mg/kg/d	Class 1	90d	Class 3	Fitness	reproduction investment and success	ovarian follicle	Y	oral gavage
Polystyrene microplastics lead to pyroptosis and apoptosis of ovarian granulosa cells via NLRP3/Caspase-1 signaling pathway in rats	China	Hou J.	2021	Wistar rats	rat	6w	F	PS	0.5 µm	Nano	1.5 mg/kg/d	Class 1	90d	Class 3	Metabolism	oxidative stress	MDA	Y	oral gavage
Polystyrene microplastics lead to pyroptosis and apoptosis of ovarian granulosa cells via NLRP3/Caspase-1 signaling pathway in rats	China	Hou J.	2021	Wistar rats	rat	6w	F	PS	0.5 µm	Nano	1.5 mg/kg/d	Class 1	90d	Class 3	Metabolism	oxidative stress	CAT	Y	oral gavage
Polystyrene microplastics lead to pyroptosis and apoptosis of ovarian granulosa cells via NLRP3/Caspase-1 signaling pathway in rats	China	Hou J.	2021	Wistar rats	rat	6w	F	PS	0.5 µm	Nano	1.5 mg/kg/d	Class 1	90d	Class 3	Metabolism	oxidative stress	SOD	Y	oral gavage
Polystyrene microplastics lead to pyroptosis and apoptosis of ovarian granulosa cells via NLRP3/Caspase-1 signaling pathway in rats	China	Hou J.	2021	Wistar rats	rat	6w	F	PS	0.5 µm	Nano	1.5 mg/kg/d	Class 1	90d	Class 3	Metabolism	oxidative stress	GSH-Px	Y	oral gavage
Polystyrene microplastics lead to pyroptosis and apoptosis of ovarian granulosa cells via NLRP3/Caspase-1 signaling pathway in rats	China	Hou J.	2021	Wistar rats	rat	6w	F	PS	0.5 µm	Nano	1.5 mg/kg/d	Class 1	90d	Class 3	Immune system	Inflammatory cytokine level	AMH	Y	oral gavage
Polystyrene microplastics lead to pyroptosis and apoptosis of ovarian granulosa cells via NLRP3/Caspase-1 signaling pathway in rats	China	Hou J.	2021	Wistar rats	rat	6w	F	PS	0.5 µm	Nano	1.5 mg/kg/d	Class 1	90d	Class 3	Immune system	Inflammatory cytokine level	IL-1β /IL-18	Y	oral gavage
Polystyrene microplastics lead to pyroptosis and apoptosis of ovarian granulosa cells via NLRP3/Caspase-1 signaling pathway in rats	China	Hou J.	2021	Wistar rats	rat	6w	F	PS	0.5 µm	Nano	1.5 mg/kg/d	Class 1	90d	Class 3	Fitness	reproduction investment and success	apoptosis of granulosa cells in ovary	Y	oral gavage
Polystyrene microplastics trigger hepatocyte apoptosis and abnormal glycolytic flux via ROS-driven calcium overload	China	Li S.	2021	C57BL/6	mice	6-8w	M	PS	NA	Micro	0.5 mg/d	Class 2	30d	Class 2	Metabolism	hormone and trace elements levels	Ca+\Na+	Y	oral gavage
Polystyrene microplastics trigger hepatocyte apoptosis and abnormal glycolytic flux via ROS-driven calcium overload	China	Li S.	2021	C57BL/6	mice	6-8w	M	PS	NA	Micro	0.5 mg/d	Class 2	30d	Class 2	Metabolism	hormone and trace elements levels	K+, Mg2+, Cu2+, Fe2+, Mn2	N	oral gavage
Polystyrene microplastics trigger hepatocyte apoptosis and abnormal glycolytic flux via ROS-driven calcium overload	China	Li S.	2021	C57BL/6	mice	6-8w	M	PS	NA	Micro	0.5 mg/d	Class 2	30d	Class 2	Metabolism	oxidative stress	ROS	Y	oral gavage
Polystyrene microplastics trigger hepatocyte apoptosis and abnormal glycolytic flux via ROS-driven calcium overload	China	Li S.	2021	C57BL/6	mice	6-8w	M	PS	NA	Micro	0.5 mg/d	Class 2	30d	Class 2	Metabolism	carbohydrate metabolism	glucose	N	oral gavage
Polystyrene microplastics-induced ROS overproduction disrupts the skeletal muscle regeneration by converting myoblasts into adipocytes	China	Shengchen, W.	2021	C57BL/6	mice	6w	M	PS	1-10μm	Micro	10 mg/L/d	Class 4	30d	Class 2	Fitness	growth	change in weight	N	oral gavage
Polystyrene microplastics-induced ROS overproduction disrupts the skeletal muscle regeneration by converting myoblasts into adipocytes	China	Shengchen, W.	2021	C57BL/6	mice	6w	M	PS	1-10μm	Micro	10 mg/L/d	Class 4	30d	Class 2	Behavioral, sensory & neuromuscular functions	muscular functions	change in TA muscle weight	N	oral gavage
Polystyrene microplastics-induced ROS overproduction disrupts the skeletal muscle regeneration by converting myoblasts into adipocytes	China	Shengchen, W.	2021	C57BL/6	mice	6w	M	PS	1-10μm	Micro	10 mg/L/d	Class 4	30d	Class 2	Behavioral, sensory & neuromuscular functions	muscular functions	regeneration of skeletal muscle	Y	oral gavage
Polystyrene microplastics-induced ROS overproduction disrupts the skeletal muscle regeneration by converting myoblasts into adipocytes	China	Shengchen, W.	2021	C57BL/6	mice	6w	M	PS	1-10μm	Micro	10 mg/L/d	Class 4	30d	Class 2	Metabolism	lipid metabolism	lipid deposition	Y	oral gavage
Polystyrene microplastics-induced ROS overproduction disrupts the skeletal muscle regeneration by converting myoblasts into adipocytes	China	Shengchen, W.	2021	C57BL/6	mice	6w	M	PS	1-10μm	Micro	10 mg/L/d	Class 4	30d	Class 2	Metabolism	oxidative stress	SOD/CAT/ROS	Y	oral gavage
Polystyrene microplastics-induced ROS overproduction disrupts the skeletal muscle regeneration by converting myoblasts into adipocytes	China	Shengchen, W.	2021	C57BL/6	mice	6w	M	PS	50-100μm	Micro	10 mg/L/d	Class 4	30d	Class 2	Fitness	growth	change in weight	N	oral gavage
Polystyrene microplastics-induced ROS overproduction disrupts the skeletal muscle regeneration by converting myoblasts into adipocytes	China	Shengchen, W.	2021	C57BL/6	mice	6w	M	PS	50-100μm	Micro	10 mg/L/d	Class 4	30d	Class 2	Behavioral, sensory & neuromuscular functions	muscular functions	change in TA muscle weight	N	oral gavage
Polystyrene microplastics-induced ROS overproduction disrupts the skeletal muscle regeneration by converting myoblasts into adipocytes	China	Shengchen, W.	2021	C57BL/6	mice	6w	M	PS	50-100μm	Micro	10 mg/L/d	Class 4	30d	Class 2	Behavioral, sensory & neuromuscular functions	muscular functions	regeneration of skeletal muscle	Y	oral gavage
Polystyrene microplastics-induced ROS overproduction disrupts the skeletal muscle regeneration by converting myoblasts into adipocytes	China	Shengchen, W.	2021	C57BL/6	mice	6w	M	PS	50-100μm	Micro	10 mg/L/d	Class 4	30d	Class 2	Metabolism	lipid metabolism	lipid deposition	Y	oral gavage
Polystyrene microplastics-induced ROS overproduction disrupts the skeletal muscle regeneration by converting myoblasts into adipocytes	China	Shengchen, W.	2021	C57BL/6	mice	6w	M	PS	50-100μm	Micro	10 mg/L/d	Class 4	30d	Class 2	Metabolism	oxidative stress	SOD/CAT/ROS	Y	oral gavage
Pre/post-natal exposure to microplastic as a potential risk factor for autism spectrum disorder	Korea	Zaheer J.	2022	C57BL/6	mice	5-6w	F	PE	10-20μm	Micro	100 ppm/ 100 μL	NA	14d	Class 1	Behavioral, sensory & neuromuscular functions	nervous system	dopamine transporter	Y	Maternal exposure
Pre/post-natal exposure to microplastic as a potential risk factor for autism spectrum disorder	Korea	Zaheer J.	2022	C57BL/6	mice	5-6w	F	PE	10-20μm	Micro	100 ppm/ 100 μL	NA	14d	Class 1	Metabolism	carbohydrate metabolism	glucose	Y	Maternal exposure
Pre/post-natal exposure to microplastic as a potential risk factor for autism spectrum disorder	Korea	Zaheer J.	2022	C57BL/6	mice	5-6w	F	PE	10-20μm	Micro	100 ppm/ 100 μL	NA	14d	Class 1	Immune system	Inflammatory cytokine level	IL-6/IL-1β	Y	Maternal exposure
Pre/post-natal exposure to microplastic as a potential risk factor for autism spectrum disorder	Korea	Zaheer J.	2022	C57BL/6	mice	5-6w	F	PE	10-20μm	Micro	100 ppm/ 100 μL	NA	14d	Class 1	Behavioral, sensory & neuromuscular functions	nervous system	ASD-like traits	Y	Maternal exposure
Pre/post-natal exposure to microplastic as a potential risk factor for autism spectrum disorder	Korea	Zaheer J.	2022	C57BL/6	mice	4w	NA	PE	10-20μm	Micro	100 ppm/ 100 μL	NA	14d	Class 1	Gut system	gut microbiota	α-Proteobacteria/beta-diversity	Y	oral gavage
Pre/post-natal exposure to microplastic as a potential risk factor for autism spectrum disorder	Korea	Zaheer J.	2022	C57BL/6	mice	4w	NA	PE	10-20μm	Micro	100 ppm/ 100 μL	NA	14d	Class 1	Metabolism	carbohydrate metabolism	glucose	Y	oral gavage
Pre/post-natal exposure to microplastic as a potential risk factor for autism spectrum disorder	Korea	Zaheer J.	2022	C57BL/6	mice	4w	NA	PE	10-20μm	Micro	100 ppm/ 100 μL	NA	14d	Class 1	Metabolism	lipid metabolism		Y	oral gavage
Pre/post-natal exposure to microplastic as a potential risk factor for autism spectrum disorder	Korea	Zaheer J.	2022	C57BL/6	mice	4w	NA	PE	10-20μm	Micro	100 ppm/ 100 μL	NA	14d	Class 1	Metabolism	amino acids metabolism		Y	oral gavage
Pre/post-natal exposure to microplastic as a potential risk factor for autism spectrum disorder	Korea	Zaheer J.	2022	C57BL/6	mice	4w	NA	PE	10-20μm	Micro	100 ppm/ 100 μL	NA	14d	Class 1	Behavioral, sensory & neuromuscular functions	activity and locomotion	three-chamber sociability /social novelty	Y	oral gavage
Pre/post-natal exposure to microplastic as a potential risk factor for autism spectrum disorder	Korea	Zaheer J.	2022	C57BL/6	mice	4w	NA	PE	10-20μm	Micro	100 ppm/ 100 μL	NA	14d	Class 1	Behavioral, sensory & neuromuscular functions	activity and locomotion	Spatial working memory	Y	oral gavage
Pre/post-natal exposure to microplastic as a potential risk factor for autism spectrum disorder	Korea	Zaheer J.	2022	C57BL/6	mice	6w	NA	PE	10-20μm	Micro	100 ppm/ 100 μL	NA	14d	Class 1	Gut system	gut microbiota	α-Proteobacteria/beta-diversity	Y	oral gavage
Pre/post-natal exposure to microplastic as a potential risk factor for autism spectrum disorder	Korea	Zaheer J.	2022	C57BL/6	mice	6w	NA	PE	10-20μm	Micro	100 ppm/ 100 μL	NA	14d	Class 1	Metabolism	carbohydrate metabolism	glucose	Y	oral gavage
Pre/post-natal exposure to microplastic as a potential risk factor for autism spectrum disorder	Korea	Zaheer J.	2022	C57BL/6	mice	6w	NA	PE	10-20μm	Micro	100 ppm/ 100 μL	NA	14d	Class 1	Metabolism	lipid metabolism		Y	oral gavage
Pre/post-natal exposure to microplastic as a potential risk factor for autism spectrum disorder	Korea	Zaheer J.	2022	C57BL/6	mice	6w	NA	PE	10-20μm	Micro	100 ppm/ 100 μL	NA	14d	Class 1	Metabolism	amino acids metabolism		Y	oral gavage
Pre/post-natal exposure to microplastic as a potential risk factor for autism spectrum disorder	Korea	Zaheer J.	2022	C57BL/6	mice	6w	NA	PE	10-20μm	Micro	100 ppm/ 100 μL	NA	14d	Class 1	Behavioral, sensory & neuromuscular functions	activity and locomotion	three-chamber sociability /social novelty	Y	oral gavage
Pre/post-natal exposure to microplastic as a potential risk factor for autism spectrum disorder	Korea	Zaheer J.	2022	C57BL/6	mice	6w	NA	PE	10-20μm	Micro	100 ppm/ 100 μL	NA	14d	Class 1	Behavioral, sensory & neuromuscular functions	activity and locomotion	Spatial working memory	Y	oral gavage
Pre/post-natal exposure to microplastic as a potential risk factor for autism spectrum disorder	Korea	Zaheer J.	2022	C57BL/6	mice	6w	NA	PE	10-20μm	Micro	100 ppm/ 100 μL	NA	84d	Class 3	Behavioral, sensory & neuromuscular functions	activity and locomotion	three-chamber sociability /social novelty	N	oral gavage
Pre/post-natal exposure to microplastic as a potential risk factor for autism spectrum disorder	Korea	Zaheer J.	2022	C57BL/6	mice	6w	NA	PE	10-20μm	Micro	100 ppm/ 100 μL	NA	84d	Class 3	Behavioral, sensory & neuromuscular functions	activity and locomotion	Spatial working memory	Y	oral gavage
Preliminary study on impacts of polystyrene microplastics on the hematological system and gene expression in bone marrow cells of mice	China	Sun R.	2021	C57BL/6	mice	5w	M	PS	5μm	Micro	0.1mg/d	Class 2	28d	Class 1	Fitness	growth	change in weight	N	oral gavage
Preliminary study on impacts of polystyrene microplastics on the hematological system and gene expression in bone marrow cells of mice	China	Sun R.	2021	C57BL/6	mice	5w	M	PS	5μm	Micro	0.1mg/d	Class 2	28d	Class 1	Hematopoietic system	hematological changes	WBC	N	oral gavage
Preliminary study on impacts of polystyrene microplastics on the hematological system and gene expression in bone marrow cells of mice	China	Sun R.	2021	C57BL/6	mice	5w	M	PS	5μm	Micro	0.1mg/d	Class 2	28d	Class 1	Hematopoietic system	hematopoiesis	BM cell count	N	oral gavage
Preliminary study on impacts of polystyrene microplastics on the hematological system and gene expression in bone marrow cells of mice	China	Sun R.	2021	C57BL/6	mice	5w	M	PS	5μm	Micro	0.1mg/d	Class 2	28d	Class 1	Hematopoietic system	hematopoiesis	CFU-GM, CFU-G, and CFU-M	N	oral gavage
Preliminary study on impacts of polystyrene microplastics on the hematological system and gene expression in bone marrow cells of mice	China	Sun R.	2021	C57BL/6	mice	5w	M	PS	5μm	Micro	0.1mg/d	Class 2	28d	Class 1	Hematopoietic system	hematopoiesis	CFU-GEMM	N	oral gavage
Preliminary study on impacts of polystyrene microplastics on the hematological system and gene expression in bone marrow cells of mice	China	Sun R.	2021	C57BL/6	mice	5w	M	PS	5μm	Micro	0.5mg/d	Class 2	28d	Class 1	Fitness	growth	change in weight	N	oral gavage
Preliminary study on impacts of polystyrene microplastics on the hematological system and gene expression in bone marrow cells of mice	China	Sun R.	2021	C57BL/6	mice	5w	M	PS	5μm	Micro	0.5mg/d	Class 2	28d	Class 1	Hematopoietic system	hematological changes	WBC	Y	oral gavage
Preliminary study on impacts of polystyrene microplastics on the hematological system and gene expression in bone marrow cells of mice	China	Sun R.	2021	C57BL/6	mice	5w	M	PS	5μm	Micro	0.5mg/d	Class 2	28d	Class 1	Hematopoietic system	hematopoiesis	BM cell count	N	oral gavage
Preliminary study on impacts of polystyrene microplastics on the hematological system and gene expression in bone marrow cells of mice	China	Sun R.	2021	C57BL/6	mice	5w	M	PS	5μm	Micro	0.5mg/d	Class 2	28d	Class 1	Hematopoietic system	hematopoiesis	CFU-GM, CFU-G, and CFU-M	Y	oral gavage
Preliminary study on impacts of polystyrene microplastics on the hematological system and gene expression in bone marrow cells of mice	China	Sun R.	2021	C57BL/6	mice	5w	M	PS	5μm	Micro	0.5mg/d	Class 2	28d	Class 1	Hematopoietic system	hematopoiesis	CFU-GEMM	N	oral gavage
[truncated: 345 more rows]

## Sheet: Taxonimic classification
	Mice							Rat
	Category	Subcategory	Number	Proportion	Filter1	Filter2		Category	Subcategory	Number	Proportion	Filter1	Filter2
[truncated: 50 more rows]

## Sheet: Sex classification
	Mice								Rat								Mice								Rat
[truncated: 52 more rows]

## Sheet: Plastic size classification
	Mice									Mice									Rat									Rat
[truncated: 52 more rows]

[truncated: 3 more sheets: Platic type classification, Concentration classification, Expoisition time classification]
